# Supplementary material for: A gridded inventory of anthropogenic hydrogen emissions in Europe
Source: iScience. 2025 Nov 17;28(12):114095. doi: 10.1016/j.isci.2025.114095 (PMC12718198; doi:10.1016/j.isci.2025.114095)
Supplement: Data S1. Plant-by-plant hydrogen emissions data from the value chain, related to Figures 2 and 3 [file mmc2.xlsx]

## Sheet: Description
Dataset I: Plant-by-Plant Data
This appendix provides detailed plant-by-plant hydrogen emissions data for 2022 from all relevant sources within the domain.
Description	- Activity data for H2 sources in the EU27, EFTA and UK - H2 emissions and emission ranges - H2 emission calculation
Sources of Hydrogen	Production, Consumption/End-Use, Pipelines, Refueling Stations, Underground Storage, Combustion of fuels
Other Information	Emission Rates, Utilization Rate
Unit	metric tons (ton)
Year of study	2022
Authors	Marya el Malki (TNO), Antoon Visschedijk (TNO), Ingid Super (TNO), Jesse Duroha (URI), Anthony J. Marchese (URI) and Hugo Denier van der Gon (TNO)
Date	oct-25

## Sheet: Production
Country	City	Project name	Process type	Subprocess type	End-use	Production capacity ton/year	Lat	Lon	Utilisation (%)	H2 Emissions Min (ton/year)	H2 Emissions Max (ton/year)	H2 Emissions Mean (ton/year)
Austria	Brückl	Donau Chemie	By-product	Chlor-alkali	Other chemicals	2100	46.7481	14.5309	0.603265	25.3371	50.6742	38.0057
Austria	Schwechat	OMV	By-product	Ethylene	Refining	10248.6	48.1409	16.4764	0.603265	6.18262	61.8262	34.0044
Austria	Pilsbach	Underground Sun Storage 2030	Electrolysis		Blending in natural gas pipelines	82.6415	48.0405	13.6765	0.68	1.12392	2.24785	1.68589
Austria	Herzogenburg	SAN Group Herzogenburg	Electrolysis		Industrial heat	115.698	48.2624	15.6886	0.68	1.57349	3.14699	2.36024
Austria	Linz	H2FUTURE (Phase 1)	Electrolysis		Steel	991.698	48.3059	14.2862	0.68	13.4871	26.9742	20.2306
Austria	Weissenstein	Evonik	Reforming		Other chemicals	3303.82	46.6824	13.7234	0.678401	2.24132	22.4132	12.3272
Austria	Schwechat	OMV	Reforming		Refining	57570.7	48.1419	16.4764	0.678401	39.056	390.56	214.808
Austria	Linz	LAT	Reforming		Ammonia	97155.9	48.3099	14.2858	0.678401	65.9107	659.107	362.509
Belgium	Antwerp (Lillo)	INEOS Inovyn	By-product	Chlor-alkali		14000	51.2283	4.40515	0.762444	213.484	426.968	320.226
Belgium	Jemeppe	INEOS Inovyn	By-product	Chlor-alkali		4872	50.4661	4.6687	0.762444	74.2925	148.585	111.439
Belgium	Tessenderlo	Vynova	By-product	Chlor-alkali		11200	51.0658	5.08836	0.762444	170.787	341.575	256.181
Belgium	Antwerp	TOA	By-product	Ethylene	Refining	19814	51.2333	4.40515	0.762444	15.107	151.07	83.0887
Belgium	Antwerp	BASF	By-product	Ethylene	Other chemicals	18447.5	51.2343	4.40515	0.762444	14.0652	140.652	77.3584
Belgium	Antwerp	TOA	By-product	Styrene	Industrial heat	9889	51.2293	4.40515	0.762444	7.53981	75.3981	41.4689
Belgium	Antwerp	HRS Compagnie Maritime Belge	Electrolysis		Mobility	165.283	51.243	4.39739	0.68	2.24785	4.4957	3.37177
Belgium	Saint-Ghislain	Yara	Reforming		Ammonia	78790	50.4706	3.81697	0.790002	62.2443	622.443	342.343
Belgium	Antwerp	ExxonMobil	Reforming		Refining	89628.5	51.2213	4.40515	0.790002	70.8067	708.067	389.437
Belgium	Antwerp	TotalEnergies	Reforming		Refining	96931.5	51.2353	4.40515	0.790002	76.5761	765.761	421.169
Belgium	Antwerp	BASF	Reforming		Ammonia	149811	51.2263	4.40515	0.790002	118.351	1183.51	650.931
Belgium	Antwerp	Air Liquide	Reforming		Other chemicals	29660	51.2263	4.40515	0.790002	23.4315	234.315	128.873
Bulgaria	Burgas	Lukoil	By-product	Ethylene	Refining	7686.45	42.5048	27.4626	0.712821	5.47906	54.7906	30.1348
Bulgaria	Dimitrovgrad		Reforming		Ammonia	79898.6	42.0545	25.5945	0.664846	53.1203	531.203	292.161
Bulgaria	Burgas	Lukoil Neftochim	Reforming		Refining	94117.6	42.5058	27.4626	0.664846	62.5737	625.737	344.155
Croatia	Rijeka	INA	Reforming		Refining	70000	45.3271	14.4422	0.415726	29.1008	291.008	160.055
Croatia	Kutina		Reforming		Ammonia	79898.6	45.4793	16.7763	0.415726	33.216	332.16	182.688
Czechia	Ústí nad Labem	Spolek	By-product	Chlor-alkali	Other chemicals	2100	50.6621	14.0531	0.833341	35.0003	70.0006	52.5005
Czechia	Litvinov	Unipetrol	By-product	Ethylene	Other chemicals	9309.15	50.6004	13.6102	0.833341	7.75769	77.5769	42.6673
Czechia	Kralupy nad Vltavou	Synthos	By-product	Styrene	Refining	2500	50.2426	14.3106	0.833341	2.08335	20.8335	11.4584
Czechia	Ostrava		Reforming		Other chemicals	13650	49.8219	18.2625	0.77772	10.6159	106.159	58.3874
Czechia	Kralupy nad Vltavou	Orlen	Reforming		Refining	19707.6	50.2416	14.3106	0.77772	15.327	153.27	84.2984
Czechia	Litvínov	Orlen	Reforming		Ammonia	53265.8	50.5984	13.6102	0.77772	41.4259	414.259	227.842
Czechia	Litvínov	Orlen	Reforming		Refining	32024.8	50.5984	13.6102	0.77772	24.9063	249.063	136.985
Denmark	Ejby	Strandmøllen A/S - Ejby	Electrolysis		Mobility	82.6415	55.4485	9.9561	0.68	1.12392	2.24785	1.68589
Denmark	Hobro	HyBALANCE	Electrolysis		Mobility	247.925	56.6262	9.8257	0.68	3.37177	6.74355	5.05766
Denmark	Avedore	H2RES	Electrolysis		Mobility	330.566	55.6255	12.4551	0.68	4.4957	8.9914	6.74355
Denmark	Fredericia	Shell	Reforming		Refining	11814.7	55.5689	9.74952	0.798631	9.43561	94.3561	51.8958
Denmark	Kalundborg	Klesch	Reforming		Refining	18597.3	55.6864	11.0892	0.798631	14.8523	148.523	81.6879
Denmark	Frederikssund		Reforming		Methanol	164.067	55.8356	12.0624	0.798631	0.131029	1.31029	0.720661
Finland	Joutseno	Kemira	By-product	Chlor-alkali	Other chemicals	2100	61.1182	28.5082	0.812523	34.126	68.2519	51.1889
Finland	Porvoo	Borealis	By-product	Ethylene	Other chemicals	7174.02	60.3952	25.6653	0.812523	5.82905	58.2905	32.0598
Finland	Kuusankoski	Kemira Chemicals	By-product	Sodium chlorate	Other chemicals	1380	60.9069	26.6244	0.812523	1.12128	11.2128	6.16705
Finland	Oulu	Nouryon Finland	By-product	Sodium chlorate	Other chemicals	3080	65.0121	25.4651	0.812523	2.50257	25.0257	13.7641
Finland	Joutseno	Kemira Chemicals	By-product	Sodium chlorate	Other chemicals	9520	61.1192	28.5082	0.812523	7.73522	77.3522	42.5437
Finland	Hamina	Tecoil	Electrolysis		Refining	115.698	60.5267	27.141	0.68	1.57349	3.14699	2.36024
Finland	Kokkola	Woikoski Kokkola electrolyzer	Electrolysis			1487.55	63.8463	23.033	0.68	20.2306	40.4613	30.346
Finland	Porvoo	Neste	Reforming		Refining	88528.3	60.3932	25.6653	0.897772	79.4783	794.783	437.131
Finland	Porvoo	Oy AGA Ab	Reforming		Refining	32192.1	60.3962	25.6653	0.897772	28.9012	289.012	158.957
Finland	Voikkaa	Solvay	Reforming		Other chemicals	5970.39	60.9413	26.6195	0.897772	5.36005	53.6005	29.4803
Finland	Lappeenranta	UPM	Reforming		Refining	35040	61.055	28.1897	0.897772	31.4579	314.579	173.019
Finland	Harjavalta	Oy AGA Ab	Reforming		Other chemicals	1000	61.3137	22.1413	0.897772	0.897772	8.97772	4.93775
Finland	Hameenlinna	Oy AGA Ab	Reforming		Other chemicals	788.4	60.9717	24.5381	0.897772	0.707804	7.07804	3.89292
Finland	Sotkamo	Terrafame Oy	Reforming		Other chemicals	4776.31	64.1307	28.3905	0.897772	4.28804	42.8804	23.5842
Finland	Oulu	Tamninco (Eastman)	Reforming		Other chemicals	5970.39	65.0131	25.4651	0.897772	5.36005	53.6005	29.4803
France	Lavéra	Lavéra Kem One	By-product	Chlor-alkali		9548	43.3881	5.03057	0.67418	128.741	257.483	193.112
France	Fos sur Mer	Fos sur Mer Kem One	By-product	Chlor-alkali		9324	43.4369	4.94571	0.67418	125.721	251.442	188.582
France	Saint Auban	Saint Auban Arkema (Kem One)	By-product	Chlor-alkali		560	43.8485	6.72663	0.67418	7.55081	15.1016	11.3262
France	Jarrie	Jarrie Arkema (Kem One)	By-product	Chlor-alkali		2100	45.1124	5.75475	0.67418	28.3156	56.6311	42.4733
France	Le Pont de Claix	Le Pont de Claix Vencorex	By-product	Chlor-alkali		3332	45.1232	5.69782	0.67418	44.9273	89.8547	67.391
France	Pombliere	Pombliere MSSA	By-product	Chlor-alkali		1176	45.499	6.5593	0.67418	15.8567	31.7134	23.7851
France	Tavaux	Tavaux Solvay	By-product	Chlor-alkali		10360	47.0365	5.40756	0.67418	139.69	279.38	209.535
France	Thann	Thann Vynova PPC	By-product	Chlor-alkali	Other chemicals	1176	47.8107	7.10238	0.67418	15.8567	31.7134	23.7851
France	Loos	Loos Kuhimann France	By-product	Chlor-alkali		980	50.6151	3.01773	0.67418	13.2139	26.4279	19.8209
France	Lavéra	Lavéra Naphtachimie SA	By-product	Ethylene	Refining	12639.9	43.3891	5.03057	0.67418	8.52159	85.2159	46.8688
France	Berre l’Etang	Berre l’Etang LyondellBasell	By-product	Ethylene	Other chemicals	8028.07	43.4758	5.16731	0.67418	5.41236	54.1236	29.768
France	Feyzin	Feyzin Total	By-product	Ethylene	Refining	4270.25	45.673	4.86025	0.67418	2.87892	28.7892	15.834
France	Notre Dame de Gravenchon	Notre Dame de Gravenchon ExxonMobil Chemical	By-product	Ethylene	Refining	7259.43	49.4891	0.567624	0.67418	4.89416	48.9416	26.9179
France	Gonfreville L'Orcher	Gonfreville L'Orcher Total	By-product	Ethylene	Refining	8967.52	49.5026	0.233079	0.67418	6.04573	60.4573	33.2515
France	Dunkerque	Dunkerque Versalis (Eni Group)	By-product	Ethylene	Refining	6490.78	51.0334	2.37678	0.67418	4.37595	43.7595	24.0677
France	Ambès	Ambès Nouryon	By-product	Sodium chlorate		3683.4	45.0128	-0.530755	0.67418	2.48327	24.8327	13.658
France	Jarrie	Jarrie Arkema	By-product	Sodium chlorate	Other chemicals	4472.7	45.1134	5.75475	0.67418	3.0154	30.154	16.5847
France	Gonfreville L'Orcher	Gonfreville L'Orcher Total	By-product	Styrene	Refining	13449	49.5026	0.233079	0.67418	9.06707	90.6707	49.8689
France	Fos sur Mer	Jupiter 1000 (ALK)	Electrolysis		Blending in natural gas pipelines	82.6415	43.437	4.94779	0.68	1.12392	2.24785	1.68589
France	Fos sur Mer	Jupiter 1000 (PEM)	Electrolysis		Blending in natural gas pipelines	82.6415	43.4381	4.94559	0.68	1.12392	2.24785	1.68589
France	Bethune	Syndicat mixte des transports Artois-Gohelle (SMT AG)	Electrolysis		Mobility	82.6415	49.8809	1.14159	0.68	1.12392	2.24785	1.68589
France	Toulouse	Hyport - Toulouse airport	Electrolysis		Mobility	115.698	43.6366	1.37119	0.68	1.57349	3.14699	2.36024
France	Bouin	Lhyfe Bouin (Phase 1)	Electrolysis		Mobility	123.962	46.9744	-2.00056	0.68	1.68589	3.37177	2.52883
France	Auxerre	AuxHyGen/Auxr H2	Electrolysis		Mobility	165.283	47.8032	3.58822	0.68	2.24785	4.4957	3.37177
France	Saint-Florentin	Hycaunais	Electrolysis		Blending in natural gas pipelines	165.283	47.993	3.71097	0.68	2.24785	4.4957	3.37177
France	Le Croisic	SEM-REV offshore hydrogen at Le Croisic	Electrolysis			165.283	47.2642	-2.65016	0.68	2.24785	4.4957	3.37177
France	Lavéra	Lavéra Petrolneos Refining Ltd.	Reforming		Refining	27858.6	43.3901	5.03057	0.670558	18.6808	186.808	102.744
France	Lavéra	Lavéra Air Liquide	Reforming		Refining	19697.5	43.3921	5.03057	0.670558	13.2083	132.083	72.6457
France	La Mede	La Mede Total	Reforming		Refining	21000	43.3992	5.11152	0.670558	14.0817	140.817	77.4494
France	Lacq	Lacq Air Liquide	Reforming		Other chemicals	1411.65	43.4132	-0.61914	0.670558	0.946596	9.46596	5.20628
France	Fos	Fos AGA Gas	Reforming			709.11	43.4379	4.94571	0.670558	0.475499	4.75499	2.61525
France	Fos sur Mer	Fos sur Mer ExxonMobil	Reforming		Refining	34789.5	43.4399	4.94571	0.670558	23.3284	233.284	128.306
France	Gordes	Roussilon Air Liquide	Reforming			1988.08	43.9113	5.20018	0.670558	1.33312	13.3312	7.33218
France	Jarrie	Jarrie Arkema	Reforming		Other chemicals	3111	45.1144	5.75475	0.670558	2.08611	20.8611	11.4736
France	Le Pont de Claix	Le Pont de Claix Air Liquide	Reforming		Other chemicals	5745.1	45.1242	5.69782	0.670558	3.85242	38.5242	21.1883
France	Le Pont de Claix	Le Pont de Claix Air Liquide	Reforming		Other chemicals	2363.7	45.1252	5.69782	0.670558	1.585	15.85	8.71749
France	Feyzin	Feyzin Total	Reforming		Refining	24685.7	45.674	4.86025	0.670558	16.5532	165.532	91.0425
France	Saint Fons	Saint Fons Air Liquide	Reforming		Other chemicals	11818.5	45.7089	4.85337	0.670558	7.92499	79.2499	43.5874
France	Donges	Donges Total	Reforming		Refining	47075.4	47.3188	-2.07469	0.670558	31.5668	315.668	173.617
France	Ottmarsheim	Ottmarshein BOREALIS-PRODUITS ET ENGRAIS CHIMIQUES DU RHIN	Reforming		Ammonia	46163.7	47.7872	7.50651	0.670558	30.9554	309.554	170.255
France	Chalampe	Chalampe Linde	Reforming		Other chemicals	16414.6	47.8198	7.53977	0.670558	11.0069	110.069	60.5381
France	Grandpuits-Bailly-Carrois	Grandpuits-Bailly-Carrois Borealis	Reforming		Ammonia	77945.5	48.5854	2.97812	0.670558	52.267	522.67	287.469
France	Grand-Quevilly	Grand-Quevilly Borealis	Reforming		Ammonia	71021	49.4118	1.04138	0.670558	47.6237	476.237	261.93
France	Port Jérôme	Port Jérôme Air Liquide	Reforming		Refining	26000.7	49.489	0.567629	0.670558	17.435	174.35	95.8924
France	Port Jérôme	Port Jérôme ExxonMobil	Reforming		Refining	56636.2	49.49	0.567629	0.670558	37.9779	379.779	208.878
France	Port Jérôme	Port Jérôme Air Liquide	Reforming (carbon capture)		Refining	13394.3	49.492	0.567629	0.726316	9.72849	97.2849	53.5067
France	Le Havre	Le Havre YARA	Reforming		Ammonia	71021	49.4944	0.107929	0.670558	47.6237	476.237	261.93
France	Gonfreville L'Orcher	Gonfreville L'Orcher Total	Reforming		Refining	36153.4	49.5036	0.233079	0.670558	24.2429	242.429	133.336
France	Gonfreville L'Orcher	Gonfreville L'Orcher Total/Air Liquide	Reforming		Refining	106524	49.5046	0.233079	0.670558	71.4305	714.305	392.868
France	Waziers	Waziers Air Liquide	Reforming			3832.5	50.3871	3.10936	0.670558	2.56991	25.6991	14.1345
Germany	Ludwigshafen	BASF	By-product	Chlor-alkali		19524.8	49.4774	8.44475	0.727947	284.26	568.52	426.39
Germany	Dormagen	Covestro	By-product	Chlor-alkali		15751.1	51.0937	6.82891	0.727947	229.319	458.638	343.978
Germany	Leverkusen	Covestro	By-product	Chlor-alkali		12797.7	51.0459	7.01922	0.727947	186.322	372.643	279.482
Germany	Krefeld-Ürdingen	Covestro	By-product	Chlor-alkali		9516.28	51.3548	6.64289	0.727947	138.547	277.094	207.82
Germany	Brunsbüttel	Covestro	By-product	Chlor-alkali		7219.24	53.8989	9.13389	0.727947	105.104	210.209	157.657
Germany	Schkopau	Dow	By-product	Chlor-alkali		8302.13	51.3911	11.9852	0.727947	120.87	241.74	181.305
Germany	Hürth-Knapsack	Westlake Vinnolit	By-product	Chlor-alkali		8203.69	50.8621	6.84379	0.727947	119.437	238.874	179.155
Germany	Gersthofen	CABB GmbH	By-product	Chlor-alkali		1870.44	48.4243	10.8763	0.727947	27.2316	54.4632	40.8474
Germany	Stade	Dow	By-product	Chlor-alkali		53291.1	53.5929	9.47095	0.727947	775.862	1551.72	1163.79
Germany	Ibbenbüren	Neolyse Ibbenbüren GmbH	By-product	Chlor-alkali		2690.81	52.2768	7.71899	0.727947	39.1753	78.3506	58.763
Germany	Bitterfeld	Nobian	By-product	Chlor-alkali		3248.66	51.6265	12.3133	0.727947	47.297	94.594	70.9455
Germany	Lülsdorf	Lülsdorf Functional Solutions	By-product	Chlor-alkali		2526.74	50.8305	7.01235	0.727947	36.7866	73.5731	55.1799
Germany	Frankfurt	Nobian	By-product	Chlor-alkali		9286.57	50.1109	8.68213	0.727947	135.203	270.405	202.804
Germany	Rheinberg	INEOS Inovyn	By-product	Chlor-alkali		7219.24	51.5461	6.58991	0.727947	105.104	210.209	157.657
Germany	Marl	VESTOLIT	By-product	Chlor-alkali		8531.83	51.6601	7.10602	0.727947	124.214	248.429	186.322
Germany	Gendorf	Westlake Vinnolit	By-product	Chlor-alkali		6727.02	48.1725	12.718	0.727947	97.9383	195.877	146.907
Germany	Burghausen	Wacker Chemie	By-product	Chlor-alkali		1968.88	48.1726	12.8311	0.727947	28.6649	57.3297	42.9973
Germany	Leuna	LEUNA-Harze	By-product	Chlor-alkali		492.221	51.3253	12.0242	0.727947	7.16622	14.3324	10.7493
Germany	Boehlen	Dow	By-product	Ethylene		9298.33	51.2017	12.387	0.727947	6.76869	67.6869	37.2278
Germany	Burghausen	OMV	By-product	Ethylene		7405.75	48.1736	12.8311	0.727947	5.39099	53.9099	29.6504
Germany	Gelsenkirchen	BP	By-product	Ethylene		17658.6	51.5188	7.08384	0.727947	12.8545	128.545	70.6998
Germany	Brunsbüttel	Heide Klesch	By-product	Ethylene	Refining	1810.29	54.1952	9.1019	0.727947	1.3178	13.178	7.24788
Germany	Cologne (K-Worringen)	Ineos Olefins	By-product	Ethylene		19008.1	50.9385	6.96028	0.727947	13.8369	138.369	76.1028
Germany	Ludwigshafen	BASF	By-product	Ethylene	Other chemicals	10203.5	49.4784	8.44475	0.727947	7.42758	74.2758	40.8517
Germany	Munchmunster	LyondellBasell	By-product	Ethylene	Other chemicals	6582.89	48.7651	11.6899	0.727947	4.79199	47.9199	26.3559
Germany	Wesseling	LyondellBasell	By-product	Ethylene	Other chemicals	5019.45	50.8256	6.97254	0.727947	3.65389	36.5389	20.0964
Germany	Wesseling	LyondellBasell	By-product	Ethylene		12096.1	50.8256	6.97254	0.727947	8.80528	88.0528	48.429
Germany	Wesseling	Shell	By-product	Ethylene		5101.74	50.8256	6.97254	0.727947	3.71379	37.1379	20.4259
Germany	Boehlen	Dow/Trinseo	By-product	Styrene	Refining	5933.4	51.2007	12.387	0.727947	4.3192	43.192	23.7556
Germany	Ludwigshafen	BASF	By-product	Styrene	Other chemicals	10877.9	49.4804	8.44475	0.727947	7.91853	79.1853	43.5519
Germany	Berlin	H2BER (Berlin airport)	Electrolysis		Mobility	82.6415	52.37	13.5243	0.68	1.12392	2.24785	1.68589
Germany	Dauerthal	Hybrid Power Plant Enertrag, Prenzlau	Electrolysis		Power generation	82.6415	53.3649	13.9684	0.68	1.12392	2.24785	1.68589
Germany	Hamburg	Hamburg Hafen City HRS	Electrolysis		Mobility	99.1698	53.5459	10.0025	0.68	1.34871	2.69742	2.02306
Germany	Salzgitter	GrInHy2.0	Electrolysis		Steel	119.004	52.1504	10.3593	0.68	1.61845	3.2369	2.42768
Germany	Lampoldshausen	H2orizon	Electrolysis		Mobility	132.226	49.2645	9.40174	0.68	1.79828	3.59656	2.69742
Germany	Esslingen	Green Hydrogen Esslingen (P2G2P)	Electrolysis		Residential heat	165.283	48.7428	9.30717	0.68	2.24785	4.4957	3.37177
Germany	Haurup	Windgas Haurup	Electrolysis		Residential heat	165.283	54.7268	9.34782	0.68	2.24785	4.4957	3.37177
Germany	Werlte	Fairfuel Atmosfair – PtL in Werlte	Electrolysis		E-fuels	206.604	52.8529	7.67642	0.68	2.80981	5.61962	4.21472
Germany	Leuna	MegalyseurPlus (HYPOS)	Electrolysis			206.604	51.2973	11.9974	0.68	2.80981	5.61962	4.21472
Germany	Haßfurt	Windgas Haßfurt (Haßfurt)	Electrolysis		Blending in natural gas pipelines	206.604	50.0319	10.5066	0.68	2.80981	5.61962	4.21472
Germany	Wyhlen	H2 Wyhlen (Power-to-Gas Baden-Württemberg) (Phase 1)	Electrolysis		Mobility	214.868	47.5382	7.70626	0.68	2.9222	5.84441	4.38331
Germany	Duisburg	Carbon2Chem	Electrolysis		Other chemicals	330.566	51.4914	6.72397	0.68	4.4957	8.9914	6.74355
Germany	Twist	Green H2 hub Haren	Electrolysis		Blending in natural gas pipelines	330.566	52.6474	7.0948	0.68	4.4957	8.9914	6.74355
Germany	Laage	Rostock - Laage Industrial park (Phase 1)	Electrolysis		Mobility	330.566	53.9034	12.2832	0.68	4.4957	8.9914	6.74355
Germany	Falkenhagen	WindGas Falkenhagen	Electrolysis		Methanol	330.566	53.2003	12.2351	0.68	4.4957	8.9914	6.74355
Germany	Brunsbüttel	Wind to Gas Südermarsch	Electrolysis		Mobility	396.679	53.894	9.17372	0.68	5.39484	10.7897	8.09226
Germany	Pirmasens	Energiepark Pirmasens-Winzeln	Electrolysis			413.208	49.1997	7.60878	0.68	5.61962	11.2392	8.42943
Germany	Wuppertal	H2W	Electrolysis		Mobility	413.208	51.264	7.17804	0.68	5.61962	11.2392	8.42943
Germany	Salzgitter	WindH2 Windwasserstoff Salzgitter	Electrolysis		Steel	413.208	52.1523	10.4067	0.68	5.61962	11.2392	8.42943
Germany	Hamburg-Neuhof	H&R Ölwerke Schindler Hamburg-Neuhof	Electrolysis		Refining	826.415	53.5143	9.95005	0.68	11.2392	22.4785	16.8589
Germany	Mainz	Energiepark Mainz	Electrolysis		Industrial heat	991.698	50	8.27102	0.68	13.4871	26.9742	20.2306
Germany	Werlte	Audi e-gas	Electrolysis		E-fuels	1041.28	52.8519	7.67642	0.68	14.1614	28.3229	21.2422
Germany	Wunsiedel	Energy Park Wunsiedel	Electrolysis			1446.23	50.0373	12.0027	0.68	19.6687	39.3374	29.503
Germany	Wesseling	REFHYNE (Phase 1)	Electrolysis		Refining	1652.83	50.8606	6.98058	0.68	22.4785	44.957	33.7177
Germany	Burghausen	OMV/Linde	Reforming		Refining	28504.5	48.1746	12.8311	0.825205	23.5221	235.221	129.372
Germany	Ingolstadt	Gunvor/Linde	Reforming		Refining	39193.7	48.7667	11.4226	0.825205	32.3429	323.429	177.886
Germany	Ingolstadt	Bayern Oil/Linde	Reforming		Refining	80525.3	48.7687	11.4226	0.825205	66.4499	664.499	365.475
Germany	Neustadt an der Donau		Reforming		Other chemicals	37535.8	48.803	11.7671	0.825205	30.9748	309.748	170.361
Germany	Karlsruhe	MiRO (Phillips66/ExxonMobil/Shell/Bundesnetzagentur)	Reforming		Refining	107605	49.0069	8.40365	0.825205	88.7959	887.959	488.378
Germany	Ludwigshafen	BASF	Reforming		Ammonia, Methanol	199631	49.4794	8.44475	0.825205	164.737	1647.37	906.051
Germany	Offstein	Air liquide	Reforming		Merchant	722.242	49.606	8.23746	0.825205	0.595998	5.95998	3.27799
Germany	Andernach	Air liquide	Reforming		Merchant	196.975	50.4261	7.40866	0.825205	0.162545	1.62545	0.893996
Germany	Wesseling		Reforming		Methanol	51523	50.8276	6.97254	0.825205	42.5171	425.171	233.844
Germany	Lülsdorf	Air Products	Reforming		Merchant	426.779	50.8315	7.01235	0.825205	0.35218	3.5218	1.93699
Germany	Godorf	Shell/Air Products	Reforming		Other chemicals	37535.8	50.8535	6.97867	0.825205	30.9748	309.748	170.361
Germany	Jena	Air Liquide	Reforming		Merchant	590.925	50.9271	11.5892	0.825205	0.487634	4.87634	2.68199
Germany	Cologne	Shell/Air Products	Reforming		Refining	121857	50.9375	6.96028	0.825205	100.557	1005.57	553.064
Germany	Dormagen	Ineos/Air Liquide/Linde	Reforming		Ammonia	51676.2	51.0947	6.82891	0.825205	42.6435	426.435	234.539
Germany	Nünchritz	Air Liquide	Reforming		Merchant	1116.19	51.2993	13.3899	0.825205	0.921087	9.21087	5.06598
Germany	Leuna	TotalEnergies/Linde	Reforming		Refining	84088.4	51.3263	12.0242	0.825205	69.3902	693.902	381.646
Germany	Leuna	Linde	Reforming		Methanol	85013	51.3283	12.0242	0.825205	70.1532	701.532	385.843
Germany	Oberhausen	Air Liquide	Reforming		Merchant	49046.8	51.4878	6.86331	0.825205	40.4737	404.737	222.605
Germany	Gelsenkirchen	BP	Reforming		Refining, Methanol	137696	51.5208	7.08384	0.825205	113.627	1136.27	624.949
Germany	Castrop-Rauxel	Chemiepark Castrup-Rauxel	Reforming		Other chemicals	37535.8	51.5633	7.31501	0.825205	30.9748	309.748	170.361
Germany	Marl	Chemiepark Marl	Reforming		Other chemicals	37535.8	51.6611	7.10602	0.825205	30.9748	309.748	170.361
Germany	Bernburg	Air liquide	Reforming		Merchant	5580.96	51.7916	11.7401	0.825205	4.60544	46.0544	25.3299
Germany	Piesteritz	SKW	Reforming		Ammonia	223930	51.8735	12.598	0.825205	184.789	1847.89	1016.34
Germany	Minden	Air Liquide	Reforming		Merchant	230.067	52.2924	8.91605	0.825205	0.189852	1.89852	1.04419
Germany	Salzbergen	H&R/Westfalen Chemie	Reforming		Refining, specialised	6198.16	52.3216	7.34363	0.825205	5.11475	51.1475	28.1311
Germany	Lingen	BP	Reforming		Refining	33492.8	52.5403	7.32929	0.825205	27.6385	276.385	152.012
Germany	Werlte	EWE	Reforming		Merchant	499.999	52.8535	7.67189	0.825205	0.412602	4.12602	2.26931
Germany	Schwedt	PCK (Shell/Bundesnetzagentur/ENI)	Reforming		Refining	80525.3	53.0635	14.2735	0.825205	66.4499	664.499	365.475
Germany	Bremen	Air liquide	Reforming		Merchant	393.95	53.0793	8.80169	0.825205	0.32509	3.2509	1.78799
Germany	Wilhelmshaven		Reforming		Refining, specialised	48035.7	53.5323	8.10687	0.825205	39.6393	396.393	218.016
Germany	Hamburg	H&R	Reforming		Refining, specialised	12396.3	53.5511	9.99368	0.825205	10.2295	102.295	56.2623
Germany	Hamburg	Tamoil	Reforming		Refining	37055.9	53.5521	9.99368	0.825205	30.5787	305.787	168.183
Germany	Hamburg	Nynas	Reforming		Refining, specialised	24792.6	53.5531	9.99368	0.825205	20.459	204.59	112.525
Germany	Stade		Reforming		Merchant	11490.2	53.5939	9.47095	0.825205	9.48178	94.8178	52.1498
Germany	Brunsbüttel	TotalEnergies	Reforming		Refining, specialised	12396.3	53.8999	9.13389	0.825205	10.2295	102.295	56.2623
Germany	Brunsbüttel	Heide (Klesch)	Reforming		Refining	32067.6	53.9009	9.13389	0.825205	26.4624	264.624	145.543
Germany	Brunsbüttel	Yara/Linde	Reforming		Ammonia	129191	54.1962	9.1019	0.825205	106.609	1066.09	586.348
Greece	Inofita Viotias	Kapachim	By-product	Chlor-alkali		280	38.3081	23.6391	0.69	3.864	7.728	5.796
Greece	Mandra	Linde Mandra	Electrolysis		Other chemicals	165.283	38.0669	23.5162	0.68	2.24785	4.4957	3.37177
Greece	Agioi Theodoroi/Corinth	Motor Oil Hellas	Reforming		Refining	113359	37.9282	23.1433	0.90803	102.933	1029.33	566.133
Greece	Elefsis	Hellenic Petroleum	Reforming		Refining	66755.7	38.0413	23.5418	0.90803	60.6162	606.162	333.389
Greece	Aspropyrgos	Hellenic Petroleum	Reforming		Refining	93206.1	38.0619	23.5911	0.90803	84.634	846.34	465.487
Greece	Thessaloniki	Hellenic Petroleum	Reforming		Refining	56679.4	40.6401	22.9444	0.90803	51.4666	514.666	283.066
Greece	Nea Karvali	Hellagrolip SA	Reforming		Ammonia	29296.2	40.9624	24.5083	0.90803	26.6018	266.018	146.31
Hungary	Kazincbrcika	BorsodChem	By-product	Chlor-alkali		13440	48.2489	20.619	0.731884	196.731	393.461	295.096
Hungary	Tiszaújváros	MOL	By-product	Ethylene	Other chemicals	6319.97	47.916	21.0427	0.731884	4.62549	46.2549	25.4402
Hungary	Tiszaújváros	MOL	By-product	Ethylene	Other chemicals	4953.49	47.917	21.0427	0.731884	3.62538	36.2538	19.9396
Hungary	Petfurdo	Nitrogénművek	Reforming		Ammonia	91528.7	47.1616	18.1337	0.729553	66.775	667.75	367.263
Hungary	Százhalombatta	MOL	Reforming		Refining	70761	47.3083	18.9097	0.729553	51.6239	516.239	283.932
Hungary	Kazincbarcika	Linde	Reforming		Merchant	2102.4	48.2499	20.619	0.729553	1.53381	15.3381	8.43597
Hungary	Kazincbarcika	BorsodChem	Reforming		Other chemicals	68514.6	48.2509	20.619	0.729553	49.985	499.85	274.918
Iceland	Hellisheidi	Hellisheidi ON Power ely	Electrolysis		Mobility	115.698	64.0364	-21.4044	0.68	1.57349	3.14699	2.36024
Iceland	Grindavik	George Olah CO2 to methanol plant	Electrolysis		E-fuels	991.698	63.8442	-22.4317	0.68	13.4871	26.9742	20.2306
Ireland	Fermoy	Micro Bio	By-product	Chlor-alkali		308	52.1373	-8.28123	0.69	4.2504	8.5008	6.3756
Ireland	Whitegate	Irving Oil	Reforming		Refining	9564.81	51.8268	-8.23211	0.8	7.65185	76.5185	42.0852
Italy	Assemini	Assemini EniChem	By-product	Chlor-alkali	Other chemicals	700	39.2106	9.00184	0.724595	10.1443	20.2886	15.2165
Italy	Campochiaro	Campochiaro Fater	By-product	Chlor-alkali		560	41.4415	14.5073	0.724595	8.11546	16.2309	12.1732
Italy	Bussi sul Tirino	Bussi sul Tirino Ausimont SpA	By-product	Chlor-alkali	Other chemicals	504	42.2146	13.8254	0.724595	7.30391	14.6078	10.9559
Italy	Volterra	Saline di Volterra Altair Chimica SpA	By-product	Chlor-alkali	Other chemicals	2100	43.3994	10.866	0.724595	30.433	60.8659	45.6495
Italy	Rosignano Marittimo	Rosignano Solvay	By-product	Chlor-alkali	Other chemicals	4200	43.4067	10.4621	0.724595	60.8659	121.732	91.2989
Italy	Torviscosa	Torviscosa Industrie Chimiche Caffaro (Halo Industry)	By-product	Chlor-alkali		672	45.8292	13.2628	0.724595	9.73855	19.4771	14.6078
Italy	Pieve Vergonte	Pieve Vergonte HydroChem Italia	By-product	Chlor-alkali		700	46.0085	8.26522	0.724595	10.1443	20.2886	15.2165
Italy	Priolo	Priolo Versalis	By-product	Ethylene	Other chemicals	9052.93	37.1579	15.1837	0.724595	6.5597	65.597	36.0784
Italy	Brindisi	Brindisi Versalis	By-product	Ethylene	Other chemicals	7515.64	40.6327	17.9418	0.724595	5.44579	54.4579	29.9519
Italy	Venice	Porto Marghera Versalis	By-product	Ethylene	Other chemicals	4184.85	45.4428	12.3155	0.724595	3.03232	30.3232	16.6777
Italy	Brescia	Brescia Industrie Chimiche Caffaro	By-product	Sodium chlorate		631.44	45.5426	10.2118	0.724595	0.457538	4.57538	2.51646
Italy	Mantova	Mantova Versalis	By-product	Styrene	Refining	11767.9	45.1604	10.7914	0.724595	8.52696	85.2696	46.8983
Italy	Troia	INGRID (Phase 1)	Electrolysis			198.34	41.3631	15.3123	0.68	2.69742	5.39484	4.04613
Italy	Bolzano	Bolzano HRS (CHIC)	Electrolysis		Mobility	247.925	46.4741	11.3172	0.68	3.37177	6.74355	5.05766
Italy	Gela	Gela Praoil	Reforming		Refining	26599.9	37.0742	14.2404	0.733517	19.5115	195.115	107.313
Italy	Priolo	Priolo Air Liquide	Reforming		Refining	23637	37.1589	15.1837	0.733517	17.3381	173.381	95.3598
Italy	Priolo	Priolo ISAB SpA (sud)	Reforming		Refining	15322.3	37.1599	15.1837	0.733517	11.2391	112.391	61.8153
Italy	Melilli	Melilli ISAB SpA (nord)	Reforming		Refining	14858	37.181	15.1253	0.733517	10.8986	108.986	59.9421
Italy	Augusta	Augusta Sonatrach	Reforming		Refining	46302.2	37.2501	15.2217	0.733517	33.9635	339.635	186.799
Italy	Catania	Catania Air Liquide	Reforming			275.765	37.5079	15.083	0.733517	0.202278	2.02278	1.11253
Italy	Milazzo	Milazzo Linde	Reforming		Refining	41758.7	38.2207	15.2419	0.733517	30.6307	306.307	168.469
Italy	Milazzo	Milazzo Raffineria di Milazzo SpA.(Eni)	Reforming		Refining	106531	38.2217	15.2419	0.733517	78.1426	781.426	429.784
Italy	Sarroch	Sarroch Saras SpA Raffinerie Sarde	Reforming		Refining	94502.9	39.0655	9.01084	0.733517	69.3195	693.195	381.257
Italy	Taranto	Taranto Linde	Reforming		Refining	44122.4	40.4644	17.247	0.733517	32.3645	323.645	178.005
Italy	Taranto	Taranto Eni	Reforming		Refining	43313.8	40.4654	17.247	0.733517	31.7714	317.714	174.743
Italy	Farrandina	Farrandina Sapio	Reforming			820.992	40.4975	16.4571	0.733517	0.602212	6.02212	3.31216
Italy	Livorno	Livorno Eni	Reforming		Refining	13631.7	43.5485	10.3106	0.733517	9.99906	99.9906	54.9948
Italy	Falconara Marittima	Falconara Marittima/Ancona Api Energia SpA	Reforming		Refining	13131.7	43.625	13.3703	0.733517	9.6323	96.323	52.9777
Italy	Falconara Marittima	Falconara Marittima/Ancona Anonima Petroli Italiana S.p.A.	Reforming		Refining	6686.08	43.624	13.3703	0.733517	4.90435	49.0435	26.974
Italy	Genova	Genova Ansaldo	Reforming			722.242	44.4056	8.94626	0.733517	0.529777	5.29777	2.91377
Italy	Ravenna	Ravenna Linde	Reforming			393.95	44.4184	12.2035	0.733517	0.288969	2.88969	1.58933
Italy	Ravenna	Ravenna SOL SpA	Reforming			393.95	44.4194	12.2035	0.733517	0.288969	2.88969	1.58933
Italy	Ravenna	Ravenna Linde	Reforming			2363.7	44.4204	12.2035	0.733517	1.73381	17.3381	9.53598
Italy	Busalla	Busalla Iplom Spa	Reforming		Refining	12600.4	44.5692	8.94615	0.733517	9.2426	92.426	50.8343
Italy	Ferrara	Ferrara YARA	Reforming		Ammonia	106532	44.8391	11.6198	0.733517	78.1427	781.427	429.785
Italy	Sannazzaro	Sannazaro de Burgondi Eni	Reforming		Refining	111435	45.102	8.90752	0.733517	81.7392	817.392	449.566
Italy	Venaria-Reale	Venaria-Reale Air Liquide	Reforming			787.9	45.1437	7.62329	0.733517	0.577938	5.77938	3.17866
Italy	Mantova	Mantova Sapio	Reforming (carbon capture)			1181.85	45.1564	10.7914	0.78	0.921843	9.21843	5.07014
Italy	Mantova	Mantova Air Products	Reforming			558.096	45.1574	10.7914	0.733517	0.409373	4.09373	2.25155
Italy	Mantova	Mantova Air Products	Reforming		Refining	13985.1	45.1584	10.7914	0.733517	10.2583	102.583	56.4206
Italy	San Martino di Trecate	San Martino di Trecate Sarpom (Esso Group)	Reforming		Refining	42575.5	45.4469	8.79011	0.733517	31.2299	312.299	171.764
Italy	Osio Sopra	Osio Sopra SIAD	Reforming			1181.85	45.6301	9.58863	0.733517	0.866907	8.66907	4.76799
Lithuania	Jonava		Reforming		Ammonia	198326	55.0727	24.2793	0.538285	106.756	1067.56	587.158
Lithuania	Mazeikiai	PKN Orlen	Reforming		Refining	68608.3	56.3092	22.3415	0.538285	36.9309	369.309	203.12
Netherlands	Sluiskil	Sluiskil YARA	Reforming		Ammonia	323146	51.2777	3.83669	0.665369	215.011	2150.11	1182.56
Netherlands	Pernis	Rotterdam-Vondenlingenplaat-Pernis Shell	Reforming		Refining	217000	51.8927	4.38907	0.665369	144.385	1443.85	794.118
Netherlands	Geleen	Geleen OCI Nitrogen	Reforming		Ammonia	210222	50.9682	5.82772	0.665369	139.875	1398.75	769.314
Netherlands	Vlissingen	Zeeland Total/Lukoil	Reforming		Refining	129911	51.4537	3.57091	0.665369	86.4388	864.388	475.413
Netherlands	Botlek	Botlek-Rotterdam Nobian	By-product	Chlor-alkali		17836	51.8817	4.29313	0.829747	295.987	591.975	443.981
Netherlands	Botlek	Botlek-Rotterdam Air Liquide	Reforming		Other chemicals	102492	51.8897	4.29313	0.665369	68.195	681.95	375.073
Netherlands	Botlek	Botlek-Rotterdam Air Products	Reforming		Other chemicals	102000	51.8857	4.29313	0.665369	67.8676	678.676	373.272
Netherlands	Delfzijl	Delfzijl BioMCN	Reforming		Methanol	60984	53.332	6.92446	0.665369	40.5769	405.769	223.173
Netherlands	Terneuzen	Terneuzen Dow	By-product	Ethylene	Other chemicals	31172.8	51.3323	3.83243	0.829747	25.8656	258.656	142.261
Netherlands	Geleen	Geleen Sabic EuroPetrochemicals	By-product	Ethylene	Refining	22376.1	50.9672	5.82772	0.829747	18.5665	185.665	102.116
Netherlands	Botlek	Botlek-Rotterdam ExxonMobil Chemical	Reforming		Refining	26000	51.8847	4.29313	0.665369	17.2996	172.996	95.1478
Netherlands	Terneuzen	Terneuzen Dow	By-product	Styrene	Other chemicals	19788.8	51.3333	3.83243	0.829747	16.4197	164.197	90.3085
Netherlands	Bergen op Zoom	Bergen op Zoom Air Liquide	Reforming		Refining	24168.8	51.4956	4.28716	0.665369	16.0812	160.812	88.4466
Netherlands	Delfzijl	Delfzijl Nobian	By-product	Chlor-alkali		3388	53.331	6.92446	0.829747	56.2237	112.447	84.3355
Netherlands	Maasvlakte	Maasvlakte LyondellBasell/Covestro	By-product	Styrene	Refining	17000	51.9633	4.03113	0.829747	14.1057	141.057	77.5814
Netherlands	Botlek	Botlek-Rotterdam Air Liquide	Reforming		Other chemicals	21000	51.8907	4.29313	0.665369	13.9728	139.728	76.8501
Netherlands	Moerdijk	Moerdijk Shell Chemicals	By-product	Ethylene	Refining	16585.7	51.7018	4.62735	0.829747	13.7619	137.619	75.6904
Netherlands	Bergen op Zoom	Bergen op Zoom Sabic EuroPetrochemicals	By-product	Chlor-alkali		2492	51.4946	4.28716	0.829747	41.3546	82.7092	62.0319
Netherlands	Merseyweg	Rotterdam-Merseyweg Air Products	Reforming			15820.5	51.9054	4.24713	0.665369	10.5264	105.264	57.8954
Netherlands	Moerdijk	Moerdijk ELLBA	By-product	Styrene	Refining	10877.9	51.7038	4.62735	0.829747	9.02591	90.2591	49.6425
Netherlands	Terneuzen	Terneuzen Trinseo	By-product	Styrene	Other chemicals	9889	51.3343	3.83243	0.829747	8.20537	82.0537	45.1295
Netherlands	Europoort Rotterdam	Europoort Rotterdam BP	Reforming		Refining	11791.9	51.9437	4.13795	0.665369	7.84598	78.4598	43.1529
Netherlands	Moerdijk	Moerdijk Shell Chemicals	By-product	Styrene	Refining	8702.32	51.7048	4.62735	0.829747	7.22073	72.2073	39.714
Netherlands	Botlek	Botlek-Rotterdam Air Liquide	Reforming		Other chemicals	9500	51.8887	4.29313	0.665369	6.32101	63.2101	34.7655
Netherlands	Pernis	Rotterdam-Vondenlingenplaat-Pernis Shell	Reforming (carbon capture)		Other industry	4746	51.8897	4.38907	0.91	4.31886	43.1886	23.7537
Netherlands	Merseyweg	Rotterdam-Merseyweg Air Products	Reforming			1971	51.9044	4.24713	0.665369	1.31144	13.1144	7.21293
Netherlands	Nieuwegein	HySolar HRS	Electrolysis		Mobility	330.566	52.0299	5.09293	0.68	4.4957	8.9914	6.74355
Netherlands	Oosterwolde	Hydrogenpilot Oosterwolde (SinneWetterstof Hydrogen Pilot Project)	Electrolysis		Mobility	214.868	53.002	6.29213	0.68	2.9222	5.84441	4.38331
Netherlands	Veendam	Hystock	Electrolysis		Mobility	165.283	53.1028	6.86949	0.68	2.24785	4.4957	3.37177
Netherlands	Bergen op Zoom	Bergen op Zoom Air Liquide	Reforming		Refining	812.125	51.4966	4.28716	0.665369	0.540363	5.40363	2.972
Netherlands	IJmuiden	IJmuiden Linde	Reforming		Other chemicals	788.4	52.457	4.60601	0.665369	0.524577	5.24577	2.88517
Netherlands	Limburg	Geleen DSM	By-product	Styrene	Other chemicals	525.6	51.4427	6.06087	0.829747	0.436115	4.36115	2.39863
Netherlands	Middelburg	Middelburg Eastman	Reforming		Other chemicals	560.64	51.4988	3.611	0.665369	0.373033	3.73033	2.05168
Norway	Herre	Rafnes-Stathelle INEOS	By-product	Chlor-alkali		8820	59.1044	9.55795	0.681283	120.178	240.357	180.267
Norway	Sarpsborg	Sarpsborg Borregaard Industries	By-product	Chlor-alkali	Other chemicals	1120	59.2841	11.1094	0.681283	15.2607	30.5215	22.8911
Norway	Bremanger	Bremanger Elkem ASA, Silicon Division	By-product	Chlor-alkali		308	61.8446	4.97745	0.681283	4.1967	8.39341	6.29505
Norway	Rafnes	Rafnes INEOS	By-product	Ethylene	Refining	10248.6	59.0908	9.59332	0.681283	6.9822	69.822	38.4021
Norway	Trondheim	ASKO Midt-Norge HRS	Electrolysis		Mobility	115.698	63.3433	10.3733	0.68	1.57349	3.14699	2.36024
Norway	Berlevag	HAEOLUS	Electrolysis			413.208	70.799	29.1505	0.68	5.61962	11.2392	8.42943
Norway	Porsgrunn	Heroya Industrial Park	Electrolysis			826.415	59.1212	9.63052	0.68	11.2392	22.4785	16.8589
Norway	Porsgrunn	Porsgrunn YARA	Reforming		Ammonia	88776.2	59.1386	9.65551	0.536495	47.628	476.28	261.954
Norway	Sarpsborg	Sarpsborg Borregaard Industries	Reforming		Other chemicals	1577.92	59.2851	11.1094	0.536495	0.846546	8.46546	4.656
Norway	Volden	Tjelbergodden Equinor, Conoco Phillips	Reforming		Methanol	124740	60.472	8.46895	0.536495	66.9224	669.224	368.073
Norway	Mongstad	Mongstad Equinor	Reforming		Refining	50936.2	60.803	5.02327	0.536495	27.327	273.27	150.299
Poland	Brzeg Dolny	Brzeg Dolny Zaklady Chemiczne/PCC Rokita	By-product	Chlor-alkali		5208	51.2728	16.7086	0.757144	78.8641	157.728	118.296
Poland	Tarnow	Tarnow Zaklady Azotowe	By-product	Chlor-alkali	Other chemicals	525.016	50.0121	20.9858	0.757144	7.95026	15.9005	11.9254
Poland	Wloclawek	Wloclawek Anwil S.A. (Grupa Orlen)	By-product	Chlor-alkali	Other chemicals	5460	52.6483	19.0677	0.757144	82.6802	165.36	124.02
Poland	Plock	Plock PKN ORLEN	By-product	Ethylene	Refining	11956.7	52.5473	19.7065	0.757144	9.05295	90.5295	49.7912
Poland	Blachownia	Blachownia Solveco SA	Reforming		Other chemicals	876	50.785	18.9622	0.709221	0.621278	6.21278	3.41703
Poland	Bochnia	Bochnia Stalprodukt	Reforming		Other chemicals	3766.8	49.9685	20.4303	0.709221	2.6715	26.715	14.6932
Poland	Gdansk	Gdansk Grupa Lotos	Reforming		Refining	168809	54.352	18.6466	0.709221	119.723	1197.23	658.476
Poland	Jedlicze	Jedlicze PKN ORLEN	Reforming		Refining	58204.9	49.7185	21.649	0.709221	41.2802	412.802	227.041
Poland	Kedzierzyn	Kedzierzyn Zaklady Azotowe 1	Reforming		Ammonia	68180.2	50.3373	18.1813	0.709221	48.3548	483.548	265.952
Poland	Kedzierzyn	Kedzierzyn Zaklady Azotowe 2	Reforming		Ammonia	70843.6	50.3383	18.1813	0.709221	50.2438	502.438	276.341
Poland	Kedzierzyn	Kedzierzyn Zaklady Azotowe	Reforming			3723	50.3393	18.1813	0.709221	2.64043	26.4043	14.5224
Poland	Plock	Plock PKN ORLEN	Reforming		Refining	232836	52.5463	19.7065	0.709221	165.132	1651.32	908.228
Poland	Police	Police Zaklady Chemiczne	Reforming		Ammonia	105120	53.5627	14.5386	0.709221	74.5534	745.534	410.043
Poland	Pulawy	Pulawy Zaklady Azotowe	Reforming		Ammonia	214620	51.4164	21.9693	0.709221	152.213	1522.13	837.172
Poland	Pulawy	Pulawy Zaklady Azotowe	Reforming			3898.2	51.4174	21.9693	0.709221	2.76469	27.6469	15.2058
Poland	Tarnow	Tarnow Zaklady Azotowe	Reforming		Ammonia	50602.5	50.0131	20.9858	0.709221	35.8884	358.884	197.386
Poland	Tarnow	Tarnow Zaklady Azotowe	Reforming		Other chemicals	6237.12	50.0141	20.9858	0.709221	4.4235	44.235	24.3292
Poland	Trzebinia	Trzebinia PKN ORLEN	Reforming		Other chemicals	1576.8	50.1595	19.4694	0.709221	1.1183	11.183	6.15065
Poland	Wloclawek	Wloclawek Anwil S.A. (Grupa Orlen)	Reforming		Ammonia	92327.3	52.6493	19.0677	0.709221	65.4805	654.805	360.143
Portugal	Estarreja	Bondalti Chemicals	By-product	Chlor-alkali		3976	40.7538	-8.57099	0.824375	65.5543	131.109	98.3315
Portugal	Sines	Repsol	By-product	Ethylene	Refining	7003.21	37.9572	-8.86089	0.824375	5.77327	57.7327	31.753
Portugal	Povoa de Santa Iria	HyChem	By-product	Sodium chlorate	Other chemicals	947.16	38.8562	-9.07093	0.824375	0.780815	7.80815	4.29448
Portugal	Sines	Galp Energia	Reforming		Refining	87600	37.9582	-8.86089	0.974765	85.3894	853.894	469.642
Portugal	Estarreja		Reforming		Other chemicals	11350	40.7548	-8.57099	0.974765	11.0636	110.636	60.8497
Romania	Râmnicu Vâlcea	Chimcomplex	By-product	Chlor-alkali		2882.38	45.0997	24.3693	0.69	39.7769	79.5538	59.6654
Romania	Onesti (Borzeşti)	Chimcomplex	By-product	Chlor-alkali		2773.62	46.2647	26.7826	0.69	38.2759	76.5518	57.4138
Romania	Navodari	Petromidia (KMG International)	Reforming		Refining	33766.4	44.3411	28.6455	0.539646	18.2219	182.219	100.221
Romania	Ploiesti	OMV Petrom	Reforming		Refining	26399.2	44.9377	26.0129	0.539646	14.2462	142.462	78.3542
Romania	Ploiesti	Petrotel (Lukoil)	Reforming		Refining	16576.2	44.9387	26.0129	0.539646	8.9453	89.453	49.1992
Romania	Victoria	Viromet	Reforming		Methanol	41735.9	45.7307	24.7009	0.539646	22.5226	225.226	123.874
Romania	Targu Mures		Reforming		Ammonia	123221	46.5386	24.5514	0.539646	66.496	664.96	365.728
Slovakia	Nováky	Fortischem	By-product	Chlor-alkali	Other chemicals	1955.36	48.7191	18.5421	0.819406	32.0447	64.0894	48.0671
Slovakia	Bratislava	MOL	By-product	Ethylene	Refining	3843.22	48.1506	17.1077	0.819406	3.14916	31.4916	17.3204
Slovakia	Bratislava	MOL	Reforming		Refining	112103	48.1486	17.1077	0.466747	52.3238	523.238	287.781
Slovakia	Sala	Agrofert	Reforming		Ammonia	102980	48.1514	17.8756	0.466747	48.0659	480.659	264.362
Slovakia	Bratislava	Messer	Reforming		Merchant	669.541	48.1516	17.1077	0.466747	0.312507	3.12507	1.71879
Slovakia	Kosice		Reforming		Other chemicals	308.789	48.7164	21.2611	0.466747	0.144126	1.44126	0.792694
Slovenia	Hrastnik	TKI Hrastnik	By-product	Chlor-alkali		448	46.1417	15.0845	0.69	6.1824	12.3648	9.2736
Slovenia	Ljublana		Reforming		Other chemicals	1971	46.0569	14.5058	0.78	1.53738	15.3738	8.45559
Spain	Santa Cruz de Tenerife	Tenerife Biomca Química	By-product	Chlor-alkali		140	28.4636	-16.2518	0.788596	2.20807	4.41614	3.3121
Spain	Huelva	Huelva Electroquímica Onubense	By-product	Chlor-alkali	Other chemicals	1232	37.263	-6.94273	0.788596	19.431	38.862	29.1465
Spain	Vila-seca	Vila-seca Ercros	By-product	Chlor-alkali	Other chemicals	4816	41.1093	1.1401	0.788596	75.9576	151.915	113.936
Spain	Monzón	Monzon del Rio Cinca Quimica del Cinca	By-product	Chlor-alkali	Other chemicals	1260	41.9158	0.192822	0.788596	19.8726	39.7453	29.8089
Spain	Sabiñánigo	Sabiñánigo Ercros	By-product	Chlor-alkali		1260	42.5204	-0.363811	0.788596	19.8726	39.7453	29.8089
Spain	Hernani	Hernani Electroquimica de Hernani	By-product	Chlor-alkali	Other chemicals	840	43.2668	-1.97685	0.788596	13.2484	26.4968	19.8726
Spain	Torrelavega	Torrelavega Bondalti Chemicals	By-product	Chlor-alkali	Other chemicals	1904	43.3499	-4.05015	0.788596	30.0297	60.0595	45.0446
Spain	Puertollano	Puertollano Repsol	By-product	Ethylene	Refining	1742.26	38.6884	-4.10789	0.788596	1.37394	13.7394	7.55668
Spain	Tarragona	Tarragona Dow	By-product	Ethylene	Other chemicals	11529.7	41.1199	1.24449	0.788596	9.09226	90.9226	50.0074
Spain	Tarragona	Tarragona Repsol	By-product	Ethylene	Refining	11990.9	41.1209	1.24449	0.788596	9.45595	94.5595	52.0077
Spain	Sabiñánigo	Sabiñánigo Aragonesas Industrias y Energia SA	By-product	Sodium chlorate		2367.9	42.5214	-0.363811	0.788596	1.86732	18.6732	10.2702
Spain	Hernani	Hernani Electroquimica de Hernani	By-product	Sodium chlorate	Other chemicals	229.694	43.2678	-1.97685	0.788596	0.181136	1.81136	0.996249
Spain	Tarragona	Tarragona Repsol	By-product	Styrene	Refining	8900.1	41.1219	1.24449	0.788596	7.01859	70.1859	38.6022
Spain	Lloseta	Green Hysland/Power to Green Hydrogen Mallorca (Phase 1)	Electrolysis		Mobility	413.208	39.7035	2.86678	0.68	5.61962	11.2392	8.42943
Spain	Barcelona	Zona Franca de Barcelona (HRS) (Phase 1)	Electrolysis		Mobility	413.208	41.2848	1.94666	0.68	5.61962	11.2392	8.42943
Spain	Puertollano	H2F (Phase 1)	Electrolysis		Ammonia	3305.66	38.6697	-4.06097	0.68	44.957	89.914	67.4355
Spain	Cadiz	San Roque/Algeciras CEPSA	Reforming		Refining	17520	36.521	-6.28046	0.770314	13.4959	134.959	74.2274
Spain	Huelva	Huelva Fertiberia	Reforming		Ammonia	71021	37.262	-6.94273	0.770314	54.7084	547.084	300.896
Spain	Huelva	Huelva/La Rabida CEPSA	Reforming		Refining	86261.8	37.264	-6.94273	0.770314	66.4487	664.487	365.468
Spain	Cartagena	Cartagena Linde	Reforming			43334.5	37.6157	-0.989224	0.770314	33.3811	333.811	183.596
Spain	Cartagena	Cartagena Repsol	Reforming		Refining	146000	37.6167	-0.989224	0.770314	112.466	1124.66	618.562
Spain	Puertollano	Puertollano Fertiberia	Reforming		Ammonia	35510.5	38.6894	-4.10789	0.770314	27.3542	273.542	150.448
Spain	Puertollano	Puertollano Air Liquide	Reforming		Refining	38369	38.6904	-4.10789	0.770314	29.5562	295.562	162.559
Spain	Puertollano	Puertollano Repsol	Reforming		Refining	17000	38.6914	-4.10789	0.770314	13.0953	130.953	72.0243
Spain	Castellon de la Plana	Castellon de la Plana BP	Reforming		Refining	81904.5	39.9856	-0.0496388	0.770314	63.0921	630.921	347.007
Spain	Tarragona	Tarragona Air Products	Reforming		Refining	52774	41.1229	1.24449	0.770314	40.6525	406.525	223.589
Spain	Tarragona	Tarragona Repsol	Reforming		Refining	26000	41.1239	1.24449	0.770314	20.0282	200.282	110.155
Spain	Sabiñánigo	Sabinanigo ENERG.IND.ARAGON	Reforming		Ammonia	1597.97	42.5194	-0.363811	0.770314	1.23094	12.3094	6.77017
Spain	Bilbao	Muskiz Repsol	Reforming		Refining	70000	43.263	-2.93499	0.770314	53.9219	539.219	296.571
Spain	La Coruña	La Coruña Air Liquide	Reforming		Refining	24528	43.3623	-8.41154	0.770314	18.8943	188.943	103.918
Spain	La Coruña	La Coruña Repsol	Reforming		Refining	24000	43.3633	-8.41154	0.770314	18.4875	184.875	101.681
Spain	Gajano	Gajano Air Liquide	Reforming		Other chemicals	984.875	43.4107	-3.7778	0.770314	0.758662	7.58662	4.17264
Spain	Aviles	Aviles Nippon Gases Europe	Reforming		Other chemicals	7879	43.559	-5.92467	0.770314	6.0693	60.693	33.3811
Sweden	Stenungsund	INOVYN	By-product	Chlor-alkali		3444	58.0678	11.8294	0.780931	53.7905	107.581	80.6858
Sweden	Stenungsund	Borealis	By-product	Ethylene	Other chemicals	10675.6	58.0688	11.8294	0.780931	8.33693	83.3693	45.8531
Sweden	Alby	Nouryon	By-product	Sodium chlorate	Other chemicals	26065.5	56.484	16.5752	0.780931	20.3554	203.554	111.955
Sweden	Sundsvall	Nouryon	By-product	Sodium chlorate	Industrial heat	2697	62.3908	17.3069	0.780931	2.10617	21.0617	11.5839
Sweden	Oskarshamn	Oskarshamn electrolyser	Electrolysis			115.698	57.4171	16.6726	0.68	1.57349	3.14699	2.36024
Sweden	Sandviken	Sandviken ely	Electrolysis		Mobility	661.132	60.612	16.7541	0.68	8.9914	17.9828	13.4871
Sweden	Lulea	HYBRIT pilot (Phase 1)	Electrolysis		Steel	743.774	65.5831	22.146	0.68	10.1153	20.2306	15.173
Sweden	Halmstad	Linde	Reforming		Merchant	164	56.6744	12.8578	0.711566	0.116697	1.16697	0.641833
Sweden	Vaxjo		Reforming		Methanol	14102.6	56.879	14.8059	0.711566	10.0349	100.349	55.1919
Sweden	Göteborg	Preem	Reforming		Refining	38529.1	57.7089	11.9746	0.711566	27.416	274.16	150.788
Sweden	Göteborg	St1 Refinery	Reforming		Refining	28896.8	57.7109	11.9746	0.711566	20.562	205.62	113.091
Sweden	Lysekil	Preem	Reforming		Refining	76370.2	58.2756	11.4356	0.711566	54.3424	543.424	298.883
Sweden	Nynashamm	Nynas	Reforming		Refining	11008.3	58.9029	17.9465	0.711566	7.83315	78.3315	43.0823
Sweden	Rottneros		Reforming		Methanol	14102.6	59.7959	13.1094	0.711566	10.0349	100.349	55.1919
Sweden	Fagersta	Linde	Reforming		Merchant	230	59.9891	15.8166	0.711566	0.16366	1.6366	0.900131
Sweden	Hagfors		Reforming		Methanol	14102.6	60.0344	13.6945	0.711566	10.0349	100.349	55.1919
Sweden	Krylbo	Linde	Reforming		Merchant	124.185	60.131	16.2159	0.711566	0.0883658	0.883658	0.486012
Sweden	Borlange	Linde	Reforming		Merchant	164	60.4843	15.434	0.711566	0.116697	1.16697	0.641833
Switzerland	Pratteln	CABB AG	By-product	Chlor-alkali		1316	47.5183	7.69199	0.69	18.1608	36.3216	27.2412
Switzerland	Niedergösgen	Hydrospider Gösgen	Electrolysis		Mobility	330.566	47.3686	7.97957	0.68	4.4957	8.9914	6.74355
Switzerland	St. Gallen	Wasserstoffproduktion Ostschweiz AG	Electrolysis		Mobility	330.566	47.4006	9.32816	0.68	4.4957	8.9914	6.74355
Switzerland	Dietikon	PtG Switzerland Dietikon	Electrolysis		Blending in natural gas pipelines	413.208	47.4069	8.40209	0.68	5.61962	11.2392	8.42943
Switzerland	Monthey	Djeva PtH	Electrolysis		Other chemicals	1156.98	46.252	6.96078	0.68	15.7349	31.4699	23.6024
Switzerland	Visp	Messer	Reforming		Merchant	600	46.2947	7.88212	0.856201	0.513721	5.13721	2.82546
Switzerland	Cressier	VaroEnergy	Reforming		Refining	13750	47.0509	7.03736	0.856201	11.7728	117.728	64.7502
Switzerland	Lenzburg	Messer	Reforming		Other chemicals	3386.26	47.3914	8.17215	0.856201	2.89932	28.9932	15.9462
Switzerland	Kaisten	BASF	Reforming		Other chemicals	3386.26	47.5403	8.04439	0.856201	2.89932	28.9932	15.9462
United Kingdom	Thetford	Brenntag	By-product	Chlor-alkali		192.008	52.4129	0.751657	0.571612	2.19508	4.39017	3.29263
United Kingdom	West Thurrock	Industrial Chemicals Ltd	By-product	Chlor-alkali		1206.91	51.4871	0.280591	0.571612	13.7977	27.5953	20.6965
United Kingdom	Runcorn	Runcorn MCP	By-product	Chlor-alkali		12069.1	53.3421	-2.72967	0.571612	137.977	275.953	206.965
United Kingdom	Grangemouth	Ineos Olefins	By-product	Ethylene	Refining	11956.7	56.0097	-3.72277	0.571612	6.8346	68.346	37.5903
United Kingdom	Auchtertool (Fife)	Exxon Mobil/Shell	By-product	Ethylene	Refining	13152.4	56.1028	-3.25768	0.571612	7.51806	75.1806	41.3493
United Kingdom	Wilton	Sabic UK	By-product	Ethylene	Other chemicals	13425.7	51.08	-1.8626	0.571612	7.67428	76.7428	42.2085
United Kingdom	Keele	HyDeploy	Electrolysis		Blending in natural gas pipelines	82.6415	53.0038	-2.28774	0.68	1.12392	2.24785	1.68589
United Kingdom	Eday	Surf'n'Turf	Electrolysis		Mobility	110.74	59.1649	-2.78836	0.68	1.50606	3.01212	2.25909
United Kingdom	Aberdeen	Aberdeen Kittybrewster HRS	Electrolysis		Mobility	165.283	57.1606	-2.11436	0.68	2.24785	4.4957	3.37177
United Kingdom	Balfour, Shapinsay	BIG HIT	Electrolysis		Residential heat	165.283	59.0347	-2.88815	0.68	2.24785	4.4957	3.37177
United Kingdom	Birmingham	Birmingham Tyseley Energy Park HRS	Electrolysis		Mobility	495.849	52.4614	-1.84096	0.68	6.74355	13.4871	10.1153
United Kingdom	Fawley	ExxonMobil	Reforming		Refining	84106.1	50.8268	-1.35023	0.737318	62.0129	620.129	341.071
United Kingdom	Wilton	BOC	Reforming		Chemicals, Merchant	32000	51.079	-1.8626	0.737318	23.5942	235.942	129.768
United Kingdom	Barry		Reforming		Merchant	393.95	51.3998	-3.28259	0.737318	0.290466	2.90466	1.59756
United Kingdom	Barry		Reforming		Other chemicals	11432.2	51.4008	-3.28259	0.737318	8.42914	84.2914	46.3603
United Kingdom	Purfleet		Reforming		Merchant	393.95	51.4867	0.243312	0.737318	0.290466	2.90466	1.59756
United Kingdom	Margam		Reforming		Merchant	1017.7	51.5467	-3.70119	0.737318	0.750371	7.50371	4.12704
United Kingdom	Newport		Reforming		Other chemicals	11432.2	51.5842	-2.99766	0.737318	8.42914	84.2914	46.3603
United Kingdom	Newport		Reforming		Other chemicals	11432.2	51.5852	-2.99766	0.737318	8.42914	84.2914	46.3603
United Kingdom	Llanwern		Reforming		Merchant	2068.24	51.5897	-2.91445	0.737318	1.52495	15.2495	8.38722
United Kingdom	Pembroke	Valero	Reforming		Refining	68144.3	51.6762	-4.91837	0.737318	50.244	502.44	276.342
United Kingdom	Llanelli		Reforming		Merchant	1260.64	51.6809	-4.16025	0.737318	0.929492	9.29492	5.11221
United Kingdom	Clydach		Reforming		Other chemicals	11432.2	51.6943	-3.89879	0.737318	8.42914	84.2914	46.3603
United Kingdom	Harwich		Reforming		Other chemicals	11432.2	51.9347	1.2603	0.737318	8.42914	84.2914	46.3603
United Kingdom	Chester		Reforming		Other chemicals	11432.2	53.1934	-2.89308	0.737318	8.42914	84.2914	46.3603
United Kingdom	Stanlow	Essar/CF Fertiliser	Reforming		Refining, Ammonia	120938	53.2766	-2.84341	0.737318	89.1694	891.694	490.432
United Kingdom	St Helens		Reforming		Merchant	1805.6	53.4563	-2.7371	0.737318	1.3313	13.313	7.32217
United Kingdom	South Killingholme	Phillips 66	Reforming		Refining	71213.9	53.631	-0.265186	0.737318	52.5073	525.073	288.79
United Kingdom	Killingholme	Prax Group	Reforming		Refining	34379.1	53.6395	-0.274234	0.737318	25.3483	253.483	139.416
United Kingdom	Castleford		Reforming		Merchant	853.558	53.7235	-1.34597	0.737318	0.629344	6.29344	3.46139
United Kingdom	Hull	Yara	Reforming		Ammonia	34622.7	53.7676	-0.32742	0.737318	25.528	255.28	140.404
United Kingdom	Hull		Reforming		Other chemicals	11432.2	53.7686	-0.32742	0.737318	8.42914	84.2914	46.3603
United Kingdom	Stockton-on-Tees		Reforming		Merchant	32303.9	54.6077	-1.17752	0.737318	23.8182	238.182	131
United Kingdom	Billingham	CF Fertiliser	Reforming		Ammonia	115409	54.6125	-1.29096	0.737318	85.0932	850.932	468.013
United Kingdom	Dalry		Reforming		Merchant	787.9	55.7111	-4.72315	0.737318	0.580933	5.80933	3.19513
United Kingdom	Greenock		Reforming		Merchant	328.554	55.9565	-4.77198	0.737318	0.242249	2.42249	1.33237
United Kingdom	Grangemouth	Petroineos	Reforming		Refining	48499.1	56.0107	-3.72277	0.737318	35.7593	357.593	196.676

## Sheet: End-Use
Country	City	Project name	End-use	Total consumption ton/year	Lat	Lon	H2 Emissions Min (ton/year)	H2 Emissions Max (ton/year)	H2 Emissions Mean (ton/year)
Austria	Linz	LAT - Linz	Ammonia	66898	48.3099	14.2858	133.796	334.49	234.143
Austria	Linz	Chemiepark Linz	Other chemicals	365.998	48.289	14.3303	0.731997	1.82999	1.28099
Austria	Schwechat	Schwechat	Other chemicals	3049.99	48.1467	16.4892	6.09997	15.2499	10.675
Austria	Arnbruck	Lenzing AG	Other chemicals	609.997	47.9727	13.6024	1.21999	3.04999	2.13499
Austria	Schwechat	OMV - Schwechat	Refining	36107.4	48.1419	16.4764	72.2148	180.537	126.376
Belgium	Antwerp	BASF - Antwerp	Ammonia	93564.6	51.2263	4.40515	187.129	467.823	327.476
Belgium	Saint-Ghislain	Yara - Saint-Ghislain	Ammonia	42529.4	50.4706	3.81697	85.0587	212.647	148.853
Belgium	Antwerp	INEOS Antwerp site	Other chemicals	6077.17	51.2385	4.32371	12.1543	30.3858	21.2701
Belgium	Antwerp	Port Of Antwerp	Other chemicals	24308.7	51.3305	4.29034	48.6173	121.543	85.0803
Belgium	Tessenderlo	Tessenderlo	Other chemicals	12154.3	51.0624	5.09954	24.3087	60.7717	42.5402
Belgium	Antwerp	ExxonMobil - Antwerp	Refining	80833.1	51.2213	4.40515	161.666	404.166	282.916
Belgium	Antwerp	TotalEnergies - Antwerp	Refining	87419.5	51.2353	4.40515	174.839	437.098	305.968
Bulgaria	Dimitrovgrad	Neochim - Dimitrovgrad	Ammonia	168253	42.0545	25.5945	336.505	841.263	588.884
Bulgaria	Burgas	Lukoil - Burgas	Refining	69280.6	42.5058	27.4626	138.561	346.403	242.482
Croatia	Kutina	Petrokemija - Kutina	Ammonia	69280.6	45.4793	16.7763	138.561	346.403	242.482
Croatia	Rijeka	INA - Rijeka	Refining	52595.8	45.3271	14.4422	105.192	262.979	184.085
Croatia	Sisak	INA - Sisak	Refining	0	45.4546	16.4025	0	0	0
Czechia	Litvínov	Orlen - Litvínov	Ammonia	52595.8	50.5984	13.6102	105.192	262.979	184.085
Czechia	Ústí nad Labem	Spolchemie chemical complex	Other chemicals	15287.7	50.6588	14.0235	30.5754	76.4385	53.507
Czechia	Kralupy	Orlen - Kralupy	Refining	17716.1	50.2416	14.3106	35.4322	88.5806	62.0064
Czechia	Litvinov	Orlen - Litvinov	Refining	28788.7	50.5984	13.6102	57.5774	143.943	100.76
Denmark	Frederikssund	Unknown	Methanol	55.7829	55.8356	12.0624	0.111566	0.278915	0.19524
Denmark	Fredericia	Crossbridge energy - Fredericia	Refining	9370.46	55.5689	9.74952	18.7409	46.8523	32.7966
Denmark	Kalundborg	Equinor - Kalundborg	Refining	14992.7	55.6864	11.0892	29.9855	74.9637	52.4746
Estonia	Kohtla-Järve	Baltic Chemical Park	Other chemicals	16.8589	59.3967	27.245	0.0337177	0.0842943	0.059006
Finland	Kokkola	Kokkola Industrial Park	Other chemicals	12107.6	63.857	23.0432	24.2151	60.5378	42.3765
Finland	Porvoo	Porvoo	Other chemicals	17296.5	60.3112	25.5372	34.5931	86.4826	60.5378
Finland	Porvoo	Neste - Porvoo	Refining	142017	60.3932	25.6653	284.034	710.084	497.059
France	Grandpuits-Bailly-Carrois	Grandpuits-Bailly-Carrois Borealis	Ammonia	44429	48.5854	2.97812	88.8579	222.145	155.501
France	Grand-Quevilly	Grand-Quevilly Borealis	Ammonia	40482	49.4118	1.04138	80.9639	202.41	141.687
France	Le Havre	Le Havre YARA	Ammonia	40482	49.4944	0.107929	80.9639	202.41	141.687
France	Ottmarsheim	Ottmarshein BOREALIS-PRODUITS ET ENGRAIS CHIMIQUES DU RHIN	Ammonia	26313.3	47.7872	7.50651	52.6266	131.566	92.0965
France	Fos sur Mer	Fos-Lavera-Berre	Other chemicals	2063.16	43.4238	4.84195	4.12633	10.3158	7.22108
France	Jarrie	Jarrie Arkema	Other chemicals	2426.58	45.1144	5.75475	4.85316	12.1329	8.49303
France	Lacq	Chemparc Lacq	Other chemicals	928.424	43.4182	-0.634857	1.85685	4.64212	3.24948
France	Le Have, Port-Jérôme	Port of Le Havre	Other chemicals	20631.6	49.4865	0.232425	41.2633	103.158	72.2108
France	Lillebonne, Notre Dame de Gravenchon	Port Jérôme	Other chemicals	2063.16	49.4759	0.55065	4.12633	10.3158	7.22108
France	Rouen	Port of Rouen	Other chemicals	1031.58	49.4364	1.05841	2.06316	5.15791	3.61054
France	Donges	Donges Total	Refining	34191.6	47.3188	-2.07469	68.3832	170.958	119.671
France	Feyzin	Feyzin Total	Refining	19304.7	45.674	4.86025	38.6095	96.5237	67.5666
France	Fos sur Mer	Fos sur Mer ExxonMobil	Refining	25268.1	43.4399	4.94571	50.5363	126.341	88.4385
France	Gonfreville L'Orcher	Gonfreville L'Orcher Total	Refining	106517	49.5036	0.233079	213.033	532.583	372.808
France	La Mede	La Mede Total	Refining	15252.6	43.3992	5.11152	30.5053	76.2632	53.3842
France	Lavéra	Lavéra Petrolneos Refining Ltd.	Refining	36226	43.3901	5.03057	72.4521	181.13	126.791
France	Port Jérôme	Port Jérôme ExxonMobil	Refining	69749	49.49	0.567629	139.498	348.745	244.121
Germany	Brunsbüttel	Yara/Linde - Brunsbüttel	Ammonia	83153.9	54.1962	9.1019	166.308	415.77	291.039
Germany	Dormagen	Ineos/Air Liquide/Linde - Dormagen	Ammonia	33261.6	51.0947	6.82891	66.5231	166.308	116.416
Germany	Ludwigshafen	BASF - Ludwigshafen	Ammonia	97567.3	49.4794	8.44475	195.135	487.836	341.486
Germany	Piesteritz	SKW - Piesteritz	Ammonia	144133	51.8735	12.598	288.267	720.667	504.467
Germany	Gelsenkirchen	BP	Methanol	24618.4	51.5208	7.08384	49.2367	123.092	86.1643
Germany	Leuna	Mider-Helm Methanol/Linde	Methanol	54160.4	51.3283	12.0242	108.321	270.802	189.561
Germany	Ludwigshafen	BASF	Methanol	39389.4	49.4794	8.44475	78.7788	196.947	137.863
Germany	Wesseling	Shell/DEA Oil	Methanol	32824.5	50.8276	6.97254	65.649	164.122	114.886
Germany	Bitterfeld Wolfen	ChemiePark Bitterfeld Wolfen	Other chemicals	8963.12	51.6447	12.2858	17.9262	44.8156	31.3709
Germany	Brunsbüttel	ChemCoast Park Brunsbüttel	Other chemicals	14938.5	53.9128	9.15971	29.8771	74.6926	52.2849
Germany	Burgkirchen a.d.Alz	GENDORF Chemical Park	Other chemicals	1471.45	48.1828	12.7338	2.94289	7.35723	5.15006
Germany	Castrop-Rauxel	Castrop-Rauxel	Other chemicals	791.742	51.5781	7.29305	1.58348	3.95871	2.7711
Germany	Dormagen	Chempark Dormagen	Other chemicals	2688.94	51.0808	6.82939	5.37787	13.4447	9.41127
Germany	Dorsten	Industrial Park Dorsten-Marl	Other chemicals	3734.63	51.6819	7.09142	7.46926	18.6732	13.0712
Germany	Frankfurt-Höchst	Industriepark Höchst	Other chemicals	3435.86	50.0924	8.53995	6.87172	17.1793	12.0255
Germany	Hanau	Wolfgang Industrial Park	Other chemicals	612.48	50.1212	8.97442	1.22496	3.0624	2.14368
Germany	Huerth/Cologne	Chemiepark Knapsack	Other chemicals	1344.47	50.8591	6.84494	2.68894	6.72234	4.70564
Germany	Krefeld-Uerdingen	Chempark Krefeld-Uerdingen	Other chemicals	1942.01	51.3706	6.65375	3.88402	9.71004	6.79703
Germany	Leuna	Leuna Chemical Complex	Other chemicals	9710.04	51.2988	12.0027	19.4201	48.5502	33.9852
Germany	Leverkusen	Chempark Leverkusen Currenta	Other chemicals	3585.25	51.016	6.98247	7.17049	17.9262	12.5484
Germany	Lingen	IndustriePark Lingen	Other chemicals	3734.63	52.5604	7.30898	7.46926	18.6732	13.0712
Germany	Ludwigshafen	BASF SE, Ludwigshafen	Other chemicals	7469.26	49.512	8.42274	14.9385	37.3463	26.1424
Germany	Marl	Marl Chemical Park	Other chemicals	4855.02	51.6811	7.10029	9.71004	24.2751	16.9926
Germany	Oberbruch	NUON Industriepark Oberbruch	Other chemicals	746.926	51.0605	6.13329	1.49385	3.73463	2.61424
Germany	Piesteritz	Agro-Chemie Park Piesteritz	Other chemicals	1643.24	51.8691	12.584	3.28648	8.21619	5.75133
Germany	Potsdam	Industriepark Premnitz	Other chemicals	858.965	52.5342	12.3532	1.71793	4.29483	3.00638
Germany	Rheinberg	Industriepark Solvay Rheinberg	Other chemicals	1949.48	51.5638	6.58157	3.89896	9.74739	6.82317
Germany	Schkopau	Schkopau Dow Value Park	Other chemicals	3734.63	51.3951	11.9675	7.46926	18.6732	13.0712
Germany	Schwarzheide	BASF Schwarzheide GmbH	Other chemicals	1979.36	51.4797	13.8816	3.95871	9.89678	6.92774
Germany	Schwedt	Schwedt/Oder PCK Raffinerie GmbH	Other chemicals	5975.41	53.0984	14.2266	11.9508	29.8771	20.9139
Germany	Spremberg	Industriepark Schwarze Pumpe	Other chemicals	5079.1	51.5222	14.3466	10.1582	25.3955	17.7768
Germany	Stade	Stade	Other chemicals	6744.75	53.6568	9.50014	13.4895	33.7237	23.6066
Germany	Walsrode	industriepark walsrode	Other chemicals	971.004	52.9054	9.65938	1.94201	4.85502	3.39852
Germany	Brunsbuttel	TotalEnergies - Brunsbuttel	Refining	6377.13	53.8999	9.13389	12.7543	31.8856	22.3199
Germany	Burghausen	OMV - Burghausen	Refining	31885.6	48.1746	12.8311	63.7713	159.428	111.6
Germany	Gelsenkirchen	BP - Gelsenkirchen	Refining	110803	51.5208	7.08384	221.605	554.013	387.809
Germany	Hamburg/Neuhoff	H&R - Hamburg/Neuhoff	Refining	6377.13	53.5511	9.99368	12.7543	31.8856	22.3199
Germany	Harburg (Holborn)	Tamoil - Harburg (Holborn)	Refining	41451.3	53.4795	9.95147	82.9027	207.257	145.08
Germany	Heide	RHG (Klesch) - Heide	Refining	35871.3	53.9009	9.13389	71.7427	179.357	125.55
Germany	Ingolstadt	Bayern Oil/ENI/VARO/Bundesnetzagentur - Ingolstadt	Refining	90076.9	48.7667	11.4226	180.154	450.385	315.269
Germany	Ingolstadt	Gunvor - Ingolstadt	Refining	43842.8	48.7667	11.4226	87.6855	219.214	153.45
Germany	Kalrsruhe	MiRO (Phillips66/ExxonMobil/Shell/Bundesnetzagentur) - Kalrsruhe	Refining	120368	49.0069	8.40365	240.737	601.841	421.289
Germany	Leuna	TotalEnergies - Leuna	Refining	94062.6	51.3263	12.0242	188.125	470.313	329.219
Germany	Lingen	BP - Lingen	Refining	37465.6	52.5403	7.32929	74.9313	187.328	131.13
Germany	Rheinland	Shell - Rheinland	Refining	136311	50.9375	6.96028	272.622	681.556	477.089
Germany	Salzbergen	H&R - Salzbergen	Refining	3188.56	52.3216	7.34363	6.37713	15.9428	11.16
Germany	Schwedt	PCK (Shell/Bundesnetzagentur/ENI) - Schwedt	Refining	90076.9	53.0635	14.2735	180.154	450.385	315.269
Germany	Wilhelmshaven	Hestya Energy BV - Wilhelmshaven	Refining	24711.4	53.5323	8.10687	49.4227	123.557	86.4898
Greece	Nea Karvali	Hellagrolip SA - Nea Karvali	Ammonia	361.904	40.9624	24.5083	0.723807	1.80952	1.26666
Greece	Agii Theodori (Corinth)	MotorOil Hellas - Agii Theodori (Corinth)	Refining	104725	37.9282	23.1433	209.45	523.624	366.537
Greece	Aspropyrgos	HELLENiQ ENERGY - Aspropyrgos	Refining	86107.1	38.0619	23.5911	172.214	430.535	301.375
Greece	Elefsis	HELLENiQ ENERGY - Elefsis	Refining	61671.3	38.0413	23.5418	123.343	308.356	215.85
Greece	Thessaloniki	HELLENiQ ENERGY - Thessaloniki	Refining	52362.4	40.6401	22.9444	104.725	261.812	183.268
Hungary	Petfurdo	Nitrogénművek - Petfurdo	Ammonia	304866	47.1616	18.1337	609.731	1524.33	1067.03
Hungary	Szazhalombata (Duna)	MOL - Szazhalombata (Duna)	Refining	55322.2	47.3083	18.9097	110.644	276.611	193.628
Hungary	Pétfürdö	Pétfürdö	Other chemicals	66240.5	47.1656	18.1361	132.481	331.202	231.842
Iceland			Methanol	55322.2	63.8786	-22.4348	110.644	276.611	193.628
Ireland	Whitegate	IRVIN OIL - Whitegate	Refining	7651.85	51.8268	-8.23211	15.3037	38.2592	26.7815
Ireland	Monksland	Monksland	Other chemicals	212.52	53.4182	-7.99188	0.42504	1.0626	0.74382
Italy	Ferrara	Ferrara YARA	Ammonia	77768	44.8391	11.6198	155.536	388.84	272.188
Italy	Augusta	Augusta Sonatrach	Refining	33965.3	37.2501	15.2217	67.9305	169.826	118.878
Italy	Busalla	Busalla Iplom Spa	Refining	9243.09	44.5692	8.94615	18.4862	46.2155	32.3508
Italy	Falconara Marittima	Falconara Marittima/Ancona Anonima Petroli Italiana S.p.A.	Refining	14537.4	43.624	13.3703	29.0749	72.6872	50.881
Italy	Gela	Gela Praoil	Refining	19512.5	37.0742	14.2404	39.025	97.5625	68.2937
Italy	Livorno	Livorno Eni	Refining	9999.59	43.5485	10.3106	19.9992	49.998	34.9986
Italy	Mantova	Mantova Air Products	Refining	18891.3	45.1584	10.7914	37.7825	94.4563	66.1194
Italy	Melilli	Melilli ISAB SpA (nord)	Refining	10899.1	37.181	15.1253	21.7983	54.4957	38.147
Italy	Milazzo	Milazzo Raffineria di Milazzo SpA.(Eni)	Refining	108779	38.2227	15.2419	217.558	543.896	380.727
Italy	Priolo	Priolo ISAB SpA (sud)	Refining	28578.8	37.1599	15.1837	57.1576	142.894	100.026
Italy	San Martino di Trecate	San Martino di Trecate Sarpom (Esso Group)	Refining	31231.5	45.4469	8.79011	62.4631	156.158	109.31
Italy	Sannazzaro	Sannazaro de Burgondi Eni	Refining	81743.6	45.102	8.90752	163.487	408.718	286.103
Italy	Sarroch	Sarroch Saras SpA Raffinerie Sarde	Refining	69323.2	39.0655	9.01084	138.646	346.616	242.631
Italy	Taranto	Taranto Eni	Refining	64139.4	40.4654	17.247	128.279	320.697	224.488
Italy	Porto Marghera	Porto Marghera	Other chemicals	11267.3	45.4477	12.2282	22.5346	56.3364	39.4355
Lithuania	Jonava	Achema - Jonava	Ammonia	7.17977	55.0727	24.2793	0.0143595	0.0358989	0.0251292
Lithuania	Jonava	Achema	Methanol	10668	55.0837	24.3348	21.3359	53.3398	37.3379
Lithuania	Mazeikiu (Lietuva)	Orlen - Mazeikiu (Lietuva)	Refining	47168.2	56.3092	22.3415	94.3364	235.841	165.089
Netherlands	Geleen	Geleen OCI Nitrogen	Ammonia	25577	50.9682	5.82772	51.1541	127.885	89.5196
Netherlands	Sluiskil	Sluiskil YARA	Ammonia	235896	51.2777	3.83669	471.793	1179.48	825.637
Netherlands	Delfzijl	Delfzijl BioMCN	Methanol	20742.9	53.332	6.92446	41.4857	103.714	72.6
Netherlands	IJmuiden	IJmuiden Linde	Other chemicals	614.952	52.457	4.60601	1.2299	3.07476	2.15233
Netherlands	Middelburg	Middelburg Eastman	Other chemicals	437.299	51.4988	3.611	0.874598	2.1865	1.53055
Netherlands	Botlek	Botlek-Rotterdam ExxonMobil Chemical	Refining	23908.2	51.8847	4.29313	47.8165	119.541	83.6788
Netherlands	Europoort Rotterdam	Europoort Rotterdam BP	Refining	10727.7	51.9437	4.13795	21.4554	53.6385	37.547
Netherlands	Pernis	Rotterdam-Vondenlingenplaat-Pernis Shell	Refining	179388	51.8907	4.38907	358.776	896.94	627.858
Netherlands	Vlissingen	Zeeland Total/Lukoil	Refining	118187	51.4537	3.57091	236.373	590.933	413.653
Netherlands	Amsterdam	Port of Amsterdam	Other chemicals	23107.9	52.4106	4.84808	46.2157	115.539	80.8775
Netherlands	Delfzijl	Chemical Cluster Delfzijl	Other chemicals	28287.9	53.3175	6.95803	56.5757	141.439	99.0075
Netherlands	Emmen	GETEC PARK.EMMEN	Other chemicals	19256.5	52.7718	6.90428	38.5131	96.2827	67.3979
Netherlands	Geleen	Chemelot Chemical park	Other chemicals	38513.1	50.961	5.7922	77.0262	192.565	134.796
Netherlands	Rotterdam	Port of Rotterdam	Other chemicals	96282.7	51.8795	4.30157	192.565	481.414	336.99
Netherlands	Terneuzen	Valuepark Terneuzen	Other chemicals	19256.5	51.3375	3.77995	38.5131	96.2827	67.3979
Norway	Porsgrunn	Porsgrunn YARA	Ammonia	64806.7	59.1386	9.65551	129.613	324.033	226.823
Norway	Volden	Tjelbergodden Equinor, Conoco Phillips	Methanol	42428.6	60.472	8.46895	84.8572	212.143	148.5
Norway	Sarpsborg	Sarpsborg Borregaard Industries	Other chemicals	1230.78	59.2851	11.1094	2.46155	6.15389	4.30772
Norway	Mongstad	Mongstad Equinor	Refining	37015.1	60.803	5.02327	74.0302	185.076	129.553
Norway	Mo I Rana	Mo Industripark	Other chemicals	772.8	66.3115	14.1442	1.5456	3.864	2.7048
Poland	Kedzierzyn	Kedzierzyn Zaklady Azotowe 1	Ammonia	42421.5	50.3373	18.1813	84.8429	212.107	148.475
Poland	Kedzierzyn	Kedzierzyn Zaklady Azotowe 2	Ammonia	44078.7	50.3383	18.1813	88.1573	220.393	154.275
Poland	Police	Police Zaklady Chemiczne	Ammonia	65405.3	53.5627	14.5386	130.811	327.027	228.919
Poland	Pulawy	Pulawy Zaklady Azotowe	Ammonia	133536	51.4164	21.9693	267.072	667.679	467.376
Poland	Tarnow	Tarnow Zaklady Azotowe	Ammonia	31484.7	50.0131	20.9858	62.9694	157.423	110.196
Poland	Wloclawek	Wloclawek Anwil S.A. (Grupa Orlen)	Ammonia	57445.7	52.6493	19.0677	114.891	287.229	201.06
Poland	Chorzow	Zaklady Azotowe Kedzierzyn	Methanol	8206.12	50.3153	18.9734	16.4122	41.0306	28.7214
Poland	Plock	Plock Orlen	Other chemicals	4615.3	52.5811	19.6796	9.2306	23.0765	16.1536
Poland	Środa	Środa Śląska	Other chemicals	4615.3	52.2099	17.2805	9.2306	23.0765	16.1536
Poland	Turek	Turek	Other chemicals	4615.3	52.0131	18.5369	9.2306	23.0765	16.1536
Poland	Gdansk	Orlen - Gdansk	Refining	131884	54.352	18.6466	263.768	659.421	461.595
Poland	Jedlicze	Orlen - Jedlicze	Refining	0	49.7185	21.649	0	0	0
Poland	Plock	Orlen - Plock	Refining	244230	52.5463	19.7065	488.46	1221.15	854.805
Poland	Trzebinia	Orlen - Trzebinia	Refining	4884.6	50.1585	19.4694	9.7692	24.423	17.0961
Portugal	Sines	ZILS - Sines Industrial and Logistics Zone	Other chemicals	9591.78	37.984	-8.82641	19.1836	47.9589	33.5712
Portugal	Sines	Galp Energia - Sines	Refining	87600	37.9582	-8.86089	175.2	438	306.6
Romania	Targu Mures	Azomures - Targu Mures	Ammonia	87600	46.5386	24.5514	175.2	438	306.6
Romania	Victoria	Viromet	Methanol	3317.24	45.7307	24.7009	6.63449	16.5862	11.6104
Romania	Navodari (Constanza)	Petromidia (KMG International) - Navodari (Constanza)	Refining	31354.5	44.3411	28.6455	62.7091	156.773	109.741
Romania	Petrobrazi (Ploiesti)	OMV Petrom - Petrobrazi (Ploiesti)	Refining	24513.5	44.9387	26.0129	49.0271	122.568	85.7974
Romania	Ploiesti	Petrotel (Lukoil) - Ploiesti	Refining	15392.2	44.9377	26.0129	30.7845	76.9611	53.8728
Slovakia	Sala	Agrofert - Sala	Ammonia	71260.3	48.1514	17.8756	142.521	356.302	249.411
Slovakia	Strážske	Strážske Chemko	Other chemicals	1590.05	48.8768	21.8089	3.18011	7.95027	5.56519
Slovakia	Slovnaft (Bratislava)	MOL - Slovnaft (Bratislava)	Refining	310.494	48.1486	17.1077	0.620988	1.55247	1.08673
Slovenia	Celje	Cinkarna Celje chemical complex	Other chemicals	1537.38	46.2422	15.2646	3.07476	7.6869	5.38083
Spain	Huelva	Huelva Fertiberia	Ammonia	43545.9	37.262	-6.94273	87.0917	217.729	152.41
Spain	Puertollano	Puertollano Fertiberia	Ammonia	21772.9	38.6894	-4.10789	43.5459	108.865	76.2052
Spain	Sabiñánigo	Sabinanigo ENERG.IND.ARAGON	Ammonia	979.782	42.5194	-0.363811	1.95956	4.89891	3.42924
Spain	Port of Huelva	Chemical park of Huelva	Other chemicals	10000.7	37.1847	-6.91445	20.0015	50.0036	35.0026
Spain	Tarragona	BASF Tarragona	Other chemicals	658.872	41.1132	1.20217	1.31774	3.29436	2.30605
Spain	Tarragona	Chemmed Cluster Tarragona	Other chemicals	7059.34	41.1104	1.18316	14.1187	35.2967	24.7077
Spain	Bilbao	Repsol - Bilbao	Refining	73677.1	43.263	-2.93499	147.354	368.386	257.87
Spain	Cartagena	Repsol - Cartagena	Refining	73677.1	37.6167	-0.989224	147.354	368.386	257.87
Spain	Castellon	BP - Castellon	Refining	34933.1	39.9856	-0.0496388	69.8662	174.666	122.266
Spain	Huelva (La Rabida)	CEPSA - Huelva (La Rabida)	Refining	60339	37.264	-6.94273	120.678	301.695	211.187
Spain	La Coruna	Repsol - La Coruna	Refining	40014.3	43.3633	-8.41154	80.0286	200.072	140.05
Spain	Puertollano	Repsol - Puertollano	Refining	50176.7	38.6914	-4.10789	100.353	250.883	175.618
Spain	San Roque	CEPSA - San Roque	Refining	79393.5	36.521	-6.28046	158.787	396.967	277.877
Spain	Tarragona	CEPSA/REPSOL - ASESA	Refining	6351.48	41.1239	1.24449	12.703	31.7574	22.2302
Spain	Tarragona	Repsol - Tarragona	Refining	60339	41.1239	1.24449	120.678	301.695	211.187
Sweden	Hagfors	Unknown	Methanol	4796.79	60.0344	13.6945	9.59358	23.9839	16.7888
Sweden	Rottneros	Unknown	Methanol	4796.79	59.7959	13.1094	9.59358	23.9839	16.7888
Sweden	Vaxjo	Unknown	Methanol	4796.79	56.879	14.8059	9.59358	23.9839	16.7888
Sweden	Stenungsund	Stenungsund	Other chemicals	23801.8	58.0811	11.81	47.6037	119.009	83.3065
Sweden	Gothenburg	Nynas - Gothenburg	Refining	3796.33	57.7089	11.9746	7.59266	18.9817	13.2872
Sweden	Gothenburg	Preem - Gothenburg	Refining	30370.6	57.7089	11.9746	60.7413	151.853	106.297
Sweden	Gothenburg	St1 Refinery - Gothenburg	Refining	22778	57.7109	11.9746	45.556	113.89	79.7229
Sweden	Lysekil	Preem - Lysekil	Refining	60199	58.2756	11.4356	120.398	300.995	210.696
Sweden	Nynasham	Nynas - Nynasham	Refining	8677.33	58.9029	17.9465	17.3547	43.3866	30.3706
Switzerland	Bad Zurzach	Solvay Ind.park	Other chemicals	4651.57	47.577	8.31264	9.30313	23.2578	16.2805
Switzerland	Muttenz	GETEC PARK.SWISS	Other chemicals	2325.78	47.5322	7.66826	4.65157	11.6289	8.14024
Switzerland	Cressier	Varo Holdings (JV of AtlasInvest & Vitol Group) - Cressier	Refining	12334.6	47.0509	7.03736	24.6691	61.6728	43.171
United Kingdom	Billingham	CF Fertiliser - Billingham	Ammonia	65766.8	54.6125	-1.29096	131.534	328.834	230.184
United Kingdom	Hull	Yara - Hull	Ammonia	19730	53.7676	-0.32742	39.4601	98.6501	69.0551
United Kingdom	Stanlow	Essar/CF Fertiliser - Stanlow	Ammonia	32883.4	53.2766	-2.84341	65.7668	164.417	115.092
United Kingdom	Barry	Barry Chemical Complex	Other chemicals	15736.9	51.4015	-3.282	31.4739	78.6847	55.0793
United Kingdom	Grangemouth	Grangemouth	Other chemicals	31473.9	56.009	-3.73169	62.9477	157.369	110.159
United Kingdom	Hull	Saltend Chemicals Park	Other chemicals	4721.08	53.7344	-0.23959	9.44216	23.6054	16.5238
United Kingdom	Middlesbrough	Wilton International	Other chemicals	25493.8	54.5878	-1.26872	50.9877	127.469	89.2284
United Kingdom	Runcorn	Inovyn Chemical Park	Other chemicals	6294.77	53.33	-2.73	12.5895	31.4739	22.0317
United Kingdom	Teesside	Seal Sands Chemical Complex	Other chemicals	31473.9	54.6194	-1.19	62.9477	157.369	110.159
United Kingdom	Eastham	Nynas/Shell - Eastham	Refining	5543.33	53.3131	-2.94633	11.0867	27.7167	19.4017
United Kingdom	Fawley	ExxonMobil - Fawley	Refining	69039.7	50.8268	-1.35023	138.079	345.198	241.639
United Kingdom	Grangemouth	Petroineos - Grangemouth	Refining	39811.2	56.0107	-3.72277	79.6224	199.056	139.339
United Kingdom	Humber, South Killingholme	Phillips66 - Humber, South Killingholme	Refining	58456.9	53.631	-0.265186	116.914	292.285	204.599
United Kingdom	Humberside, Killingholme (Lindsey Oil Refinery)	Prax Group - Humberside, Killingholme (Lindsey Oil Refinery)	Refining	28220.6	53.6395	-0.274234	56.4412	141.103	98.7721
United Kingdom	Pembroke	Valero - Pembroke	Refining	55937.2	51.6762	-4.91837	111.874	279.686	195.78
United Kingdom	Stanlow	Essar - Stanlow	Refining	51905.7	53.2766	-2.84341	103.811	259.529	181.67

## Sheet: Pipelines
Lat	Lon	Length (m)	H2 Emissions (ton/year)
37.125	15.15	466.983	1.107
37.125	15.25	1366.97	3.24045
37.175	15.15	2601.33	6.16655
43.375	5.05	2118.88	5.02287
43.425	4.95	5658.9	13.4146
43.425	5.05	1067.31	2.53009
45.375	4.85	2907.76	6.89296
45.425	4.85	5585.51	13.2406
45.425	12.25	1628.5	3.86042
45.475	4.85	5585.64	13.241
45.525	4.85	5585.77	13.2413
45.575	4.85	5585.89	13.2416
45.625	4.85	5586.02	13.2419
45.675	4.85	2571.85	6.09666
46.225	6.95	2664.36	6.31597
46.275	6.95	732.552	1.73654
48.925	7.05	1784.06	4.22919
48.975	6.95	1495.34	3.54475
48.975	7.05	6869.89	16.2853
49.025	6.85	54.6234	0.129487
49.025	6.95	8305.99	19.6897
49.075	6.85	8355.99	19.8082
49.125	6.75	6967.01	16.5155
49.125	6.85	1384.36	3.28168
49.175	6.75	248.8	0.589789
49.475	0.55	2463.85	5.84065
50.275	3.95	2680.54	6.35431
50.275	4.05	2527.15	5.99069
50.325	4.05	5672.22	13.4462
50.325	4.15	3177.79	7.53307
50.325	4.35	1546.5	3.66603
50.375	3.15	2185.36	5.18049
50.375	4.05	5512.02	13.0664
50.375	4.15	211.535	0.501452
50.375	4.25	7230.09	17.1392
50.375	4.35	6158.28	14.5984
50.375	4.45	8830.3	20.9326
50.375	4.55	384.467	0.911394
50.425	2.75	5786.12	13.7162
50.425	2.85	4389.35	10.4051
50.425	3.15	5635.25	13.3586
50.425	4.05	5723.28	13.5673
50.425	4.25	5729.37	13.5817
50.425	4.55	2149.71	5.09596
50.475	2.85	5048.83	11.9684
50.475	2.95	2527.82	5.99229
50.475	3.15	5635.2	13.3585
50.475	4.05	6211.97	14.7257
50.475	4.15	5710.63	13.5373
50.475	4.25	18.4617	0.0437642
50.525	2.95	7643.42	18.119
50.525	3.05	7627.08	18.0803
50.525	3.15	4439.7	10.5245
50.525	4.05	3397.42	8.05371
50.525	4.15	12106.6	28.6991
50.525	4.25	58.0438	0.137595
50.575	2.75	4416.21	10.4688
50.575	2.85	7398.52	17.5385
50.575	2.95	7402.1	17.547
50.575	4.25	6245.31	14.8048
50.625	2.25	2392.06	5.67047
50.625	2.35	7313.68	17.3373
50.625	2.45	7311.42	17.332
50.625	2.55	8291.29	19.6548
50.625	2.65	7392.74	17.5248
50.625	2.75	2979.42	7.06282
50.625	4.25	5567.97	13.1991
50.675	2.55	7669.43	18.1807
50.675	2.65	724.647	1.7178
50.675	4.25	5568.04	13.1992
50.725	2.65	8389.33	19.8872
50.725	4.25	5568.1	13.1994
50.775	2.65	309.736	0.73424
50.775	2.75	8074.84	19.1417
50.775	4.25	5568.17	13.1996
50.825	2.75	1342.87	3.18333
50.825	2.85	7036.94	16.6813
50.825	4.25	5568.24	13.1997
50.875	2.85	2374.76	5.62946
50.875	2.95	6000.28	14.2239
50.875	4.25	5572.67	13.2102
50.925	2.95	3405.4	8.07263
50.925	3.05	10424.7	24.7122
50.925	3.15	217.984	0.516738
50.925	4.25	5575.17	13.2162
50.975	3.05	5816.39	13.788
50.975	3.15	7335.8	17.3898
50.975	3.25	7550.44	17.8986
50.975	3.35	173.713	0.411793
50.975	4.25	5575.21	13.2163
51.025	2.25	4012.09	9.51081
51.025	3.05	5815.96	13.787
51.025	3.35	7373.39	17.4789
51.025	3.45	7543.76	17.8828
51.025	3.55	129.52	0.307033
51.025	3.75	907.454	2.15115
51.025	4.25	5575.25	13.2163
51.025	7.05	894.327	2.12003
51.025	12.15	579.448	1.3736
51.075	3.05	5815.53	13.7859
51.075	3.55	7410.89	17.5678
51.075	3.65	7537.06	17.8669
51.075	3.75	6023.85	14.2798
51.075	4.25	5575.29	13.2164
51.075	4.45	2794.31	6.62401
51.075	4.55	7103.71	16.8396
51.075	4.65	7105.4	16.8436
51.075	4.75	10606.2	25.1423
51.075	4.85	6113.85	14.4931
51.075	6.95	5735.38	13.5959
51.075	7.05	397.898	0.943232
51.075	12.15	5305.3	12.5764
51.075	12.25	2586.79	6.13209
51.125	3.05	1048.89	2.48644
51.125	3.15	4766.2	11.2985
51.125	3.75	12990	30.7932
51.125	3.85	7002.42	16.5995
51.125	3.95	7002.21	16.599
51.125	4.05	7001.99	16.5985
51.125	4.15	7001.78	16.598
51.125	4.25	14845.4	35.1915
51.125	4.35	7100.32	16.8316
51.125	4.45	4307.71	10.2116
51.125	4.75	6308.64	14.9549
51.125	6.95	6132.15	14.5365
51.125	12.25	7289.9	17.281
51.125	12.35	597.922	1.4174
51.175	3.15	5814.67	13.7839
51.175	3.75	5605.47	13.288
51.175	4.25	2453.42	5.81593
51.175	4.35	7751	18.374
51.175	4.75	1145.08	2.71446
51.175	4.85	5162.15	12.2371
51.175	6.85	1350.66	3.20178
51.175	6.95	4780.36	11.332
51.175	12.35	7883.56	18.6883
51.225	3.15	5814.23	13.7829
51.225	3.75	5605.46	13.2879
51.225	4.35	5162.85	12.2387
51.225	4.45	807.725	1.91474
51.225	4.85	5060	11.9949
51.225	4.95	7666.01	18.1725
51.225	5.05	605.955	1.43644
51.225	6.75	3519.7	8.34358
51.225	6.85	6129.88	14.5311
51.225	11.95	1561.35	3.70123
51.225	12.05	7110.45	16.8556
51.225	12.15	7112.2	16.8597
51.225	12.25	7113.94	16.8639
51.225	12.35	6301.44	14.9378
51.275	3.15	5813.8	13.7818
51.275	3.75	4241.91	10.0556
51.275	3.85	1363.54	3.23231
51.275	4.35	5648.15	13.3892
51.275	5.05	5317.27	12.6048
51.275	6.75	2487.16	5.8959
51.275	6.85	12858	30.4804
51.275	11.95	8162.7	19.35
51.325	3.15	1919.37	4.54993
51.325	3.25	1295.48	3.07097
51.325	3.85	3539.27	8.38997
51.325	4.35	5648.02	13.3888
51.325	6.55	1827.48	4.33211
51.325	6.65	10128.3	24.0095
51.325	6.75	6968.83	16.5199
51.325	6.85	8265.23	19.593
51.325	11.95	25.815	0.0611955
51.325	12.05	6240.53	14.7934
51.375	4.35	5647.89	13.3885
51.375	6.55	827.055	1.96056
51.375	6.65	7752.56	18.3777
51.375	6.75	3251	7.70662
51.375	11.95	4471.57	10.6
51.375	12.05	1738.86	4.12203
51.425	4.35	5647.76	13.3882
51.425	6.75	9490.96	22.4987
51.425	6.85	13664.7	32.3927
51.425	11.95	113.547	0.269168
51.425	12.05	7251.37	17.1896
51.475	4.35	5647.62	13.3879
51.475	6.75	1460.72	3.46268
51.475	6.85	6600.14	15.6459
51.475	12.05	3361.56	7.96871
51.475	12.15	3999.92	9.48196
51.525	4.35	7620.03	18.0636
51.525	6.85	2997.76	7.1063
51.525	6.95	5058.59	11.9916
51.525	7.15	1960.09	4.64647
51.525	7.25	11301.9	26.7915
51.525	12.15	6605.87	15.6595
51.525	12.25	752.172	1.78305
51.575	4.35	708.145	1.67868
51.575	4.45	6990.27	16.5707
51.575	6.95	4107.64	9.73732
51.575	7.05	7006.4	16.6089
51.575	7.15	11533	27.3394
51.575	7.25	7845.49	18.598
51.575	7.35	337.082	0.799067
51.575	12.25	7354.6	17.4344
51.625	4.45	3036.31	7.19769
51.625	4.55	4658.22	11.0425
51.625	7.15	13703.9	32.4855
51.625	7.25	2134.8	5.06062
51.625	12.25	2491.87	5.90708
51.625	12.35	4104.12	9.72896
51.675	4.55	5361.76	12.7103
51.675	4.65	2328.87	5.52067
51.675	7.15	2356.06	5.58512
51.675	12.25	4710.09	11.1654
51.675	12.35	1031.12	2.4443
51.725	4.65	6240.88	14.7942
51.725	12.25	5740.88	13.609
51.775	4.55	4541.92	10.7668
51.775	4.65	3697.5	8.76506
51.775	12.25	5740.55	13.6082
51.825	4.35	758.168	1.79726
51.825	4.45	7807.92	18.509
51.825	4.55	9492.67	22.5027
51.825	4.65	3887.34	9.21509
51.825	12.25	5740.21	13.6074
51.875	4.25	9014.92	21.3702
51.875	4.35	14593.1	34.5934
51.875	4.45	7934.99	18.8102
51.875	4.55	1759.07	4.16995
51.875	12.25	5301.36	12.5671
51.925	4.15	10434.1	24.7345
51.925	4.25	7796.4	18.4817
51.975	4.05	682.906	1.61885
51.975	4.15	5983.8	14.1848
53.575	8.05	2095.13	4.96659
53.575	8.15	2511.17	5.95283
53.625	8.05	3164	7.50038
54.575	-1.25	5672.99	13.448
54.575	-1.15	8418.06	19.9553
54.625	-1.25	4164.1	9.87115
54.625	-1.15	3526.77	8.36035
58.075	11.85	1612.05	3.82143

## Sheet: Refueling Stations
Country	City	HRS operator	HRS owner	# of 700 bar car dispensers	# of 350 bar car dispensers	# of 350 bar bus dispensers	Total # of dispensers	Lat	Lon	Average year demand (ton)	Emissions Min (ton/year)	Emissions Max (ton/year)	Emissions Mean (ton/year)
Austria	Asten	H2 Mobility	OMV	1	0	0	1	48.2224	14.4083	9.78	0.00402	0.04824	0.02613
Austria	Graz	H2 Mobility	OMV	1	0	0	1	47.042	15.4644	9.78	0.00402	0.04824	0.02613
Austria	Innsbruck	H2 Mobility	OMV	1	0	0	1	47.2653	11.4263	9.78	0.00402	0.04824	0.02613
Austria	Wien	H2 Mobility	OMV	1	0	0	1	48.2705	16.4121	9.78	0.00402	0.04824	0.02613
Austria	Wiener Neudorf	H2 Mobility	OMV	1	0	0	1	48.0776	16.3233	9.78	0.00402	0.04824	0.02613
Belgium	Antwerpen	CMB.TECH	CMB.TECH	1	0	1	2	51.2374	4.40841	7.31	0.00845455	0.101455	0.0549545
Belgium	Erpe-Mere	Colruyt DATS 24	Colruyt DATS 24	1	0	0	1	50.9445	3.97319	7.31	0.00845455	0.101455	0.0549545
Belgium	Leuven	Colruyt DATS 24	Colruyt DATS 24	1	0	0	1	50.8498	4.72279	7.31	0.00845455	0.101455	0.0549545
Belgium	Halle	Colruyt DATS 24	Colruyt DATS 24	1	0	0	1	50.7278	4.21282	7.31	0.00845455	0.101455	0.0549545
Belgium	Herve	Colruyt DATS 24	Colruyt DATS 24	1	0	0	1	50.6379	5.77504	7.31	0.00845455	0.101455	0.0549545
Belgium	Lessen	Colruyt DATS 24	Colruyt DATS 24	0	0	1	1	50.6786	3.86661	7.31	0.00845455	0.101455	0.0549545
Belgium	Wilrijk	Colruyt DATS 24	Colruyt DATS 24	1	0	0	1	51.1496	4.38061	7.31	0.00845455	0.101455	0.0549545
Belgium	Zaventem	Air Liquide	Air Liquide	1	1	1	3	50.8752	4.49394	7.31	0.00845455	0.101455	0.0549545
Czechia	Litvinov	ORLEN Benzina	ORLEN Unipetrol RPA s.r.o.	1	0	1	2	50.557	13.6015	3.41	0.0014	0.0168	0.0091
Czechia	Prague	ORLEN Benzina	ORLEN Unipetrol RPA s.r.o.	1	0	1	2	50.0307	14.3803	3.41	0.0014	0.0168	0.0091
Czechia	Neratovice	Veolia	Veolia	0	0	1	1	50.2672	14.5159	3.41	0.0014	0.0168	0.0091
Czechia	Ostrava	Vítkovice	Vítkovice	1	0	0	1	49.8175	18.272	3.41	0.0014	0.0168	0.0091
Denmark	Copenhagen - S	Everfuel	Everfuel	2	0	1	3	55.6698	12.6226	42.74	0.03255	0.3906	0.211575
Denmark	Herning	Everfuel	Everfuel	1	0	0	1	56.1131	8.97784	42.74	0.03255	0.3906	0.211575
France	Bretteville sur Odon	Engie	SDEC Energie	0	1	0	1	49.1754	-0.43305	16.63	0.0140571	0.168686	0.0913714
France	La-Motte-Servolex	Hympulsion	Hympulsion	1	1	0	2	45.6094	5.88598	16.63	0.0140571	0.168686	0.0913714
France	Damparis	Colruyt DATS 24	Grand Dole	0	1	0	1	47.0537	5.4321	16.63	0.0140571	0.168686	0.0913714
France	Douains	SIEGE 27	SIEGE 27	0	1	0	1	49.0651	1.42566	16.63	0.0140571	0.168686	0.0913714
France	Le-Viel-Évreux	SIEGE 27	SIEGE 27	1	1	1	3	49.0116	1.18462	16.63	0.0140571	0.168686	0.0913714
France	Sarreguemines	Mob'Hy	Communauté d'Agglomération Sarreguemines Confluences	0	1	0	1	49.1071	7.08874	16.63	0.0140571	0.168686	0.0913714
France	Issy-Les-Moulineaux	Hype	Hype	1	1	1	3	48.8253	2.26179	16.63	0.0140571	0.168686	0.0913714
France	La-Roche-sur-Yon	Vendée Energie	Vendée Energie	1	1	1	3	46.7025	-1.42895	16.63	0.0140571	0.168686	0.0913714
France	Le Mans	Hype	Hype	1	1	1	3	47.9544	0.194075	16.63	0.0140571	0.168686	0.0913714
France	Les Loges-en-Josas	Air Liquide	Air Liquide	1	1	1	3	48.7602	2.13129	16.63	0.0140571	0.168686	0.0913714
France	Les Sables d´Olonnes	Vendée Energie	Vendée Energie	1	1	1	3	46.5168	-1.75331	16.63	0.0140571	0.168686	0.0913714
France	Saint-Jean-de-Folleville	EASHyMob	Caux Seine Agglomération	0	1	0	1	49.5151	0.531782	16.63	0.0140571	0.168686	0.0913714
France	Saint-Priest	Hympulsion	Hympulsion	1	1	1	3	45.7127	4.96183	16.63	0.0140571	0.168686	0.0913714
France	Vénissieux	Hympulsion	Hympulsion	1	1	1	3	45.7144	4.86589	16.63	0.0140571	0.168686	0.0913714
France	Maché	Avia	Avia	1	1	1	3	46.7882	-1.70625	16.63	0.0140571	0.168686	0.0913714
France	Moutiers	Hympulsion	Hympulsion	1	1	1	3	45.4839	6.52556	16.63	0.0140571	0.168686	0.0913714
France	Paris	Hype	Hype	1	1	1	3	48.8295	2.39115	16.63	0.0140571	0.168686	0.0913714
France	Mitry-Mory	HysetCo	HysetCo	1	1	0	2	49.0076	2.61066	16.63	0.0140571	0.168686	0.0913714
France	Le Bourget	HysetCo	HysetCo	1	1	0	2	48.9563	2.43846	16.63	0.0140571	0.168686	0.0913714
France	Paris	Air Liquide	Air Liquide	1	0	0	1	48.8645	2.30208	16.63	0.0140571	0.168686	0.0913714
France	Paris	HysetCo	HysetCo	1	1	1	3	48.8364	2.25678	16.63	0.0140571	0.168686	0.0913714
France	Paray-Vieille-Poste	HysetCo	HysetCo	1	1	0	2	48.714	2.3628	16.63	0.0140571	0.168686	0.0913714
France	Saint Lô	Conseil Général de la Manche	Conseil Général de la Manche	0	1	0	1	49.1015	-1.11801	16.63	0.0140571	0.168686	0.0913714
France	Strasbourg	R-Hynoca	R-Hynoca	1	1	1	3	48.5601	7.73801	16.63	0.0140571	0.168686	0.0913714
France	Val-de-Reuil	SIEGE 27	SIEGE 27	0	1	1	2	49.2533	1.17589	16.63	0.0140571	0.168686	0.0913714
Germany	Aachen	H2 Mobility	H2 Mobility	1	1	0	2	50.7975	6.1091	14.2	0.0367354	0.440825	0.23878
Germany	Bad Homburg	H2 Mobility	H2 Mobility	1	0	0	1	50.2373	8.5686	14.2	0.0367354	0.440825	0.23878
Germany	Bad Rappenau	H2 Mobility	H2 Mobility	1	0	0	1	49.2123	9.07731	14.2	0.0367354	0.440825	0.23878
Germany	Bayreuth	H2 Mobility	H2 Mobility	1	0	0	1	49.9629	11.6107	14.2	0.0367354	0.440825	0.23878
Germany	Berg bei Hof	H2 Mobility	H2 Mobility	1	0	1	2	50.3721	11.7884	14.2	0.0367354	0.440825	0.23878
Germany	Berlin	H2 Mobility	H2 Mobility	1	0	0	1	52.5083	13.2605	14.2	0.0367354	0.440825	0.23878
Germany	Berlin	H2 Mobility	H2 Mobility	1	0	0	1	52.5716	13.4295	14.2	0.0367354	0.440825	0.23878
Germany	Schönefeld	TotalEnergies Marketing Deutschland GmbH	TotalEnergies Marketing Deutschland GmbH	1	1	1	3	52.3703	13.5272	14.2	0.0367354	0.440825	0.23878
Germany	Berlin	H2 Mobility	H2 Mobility	1	0	1	2	52.4505	13.4345	14.2	0.0367354	0.440825	0.23878
Germany	Biebelried	H2 Mobility	H2 Mobility	1	0	0	1	49.7668	10.0756	14.2	0.0367354	0.440825	0.23878
Germany	Bonn	H2 Mobility	H2 Mobility	1	0	0	1	50.7261	7.06739	14.2	0.0367354	0.440825	0.23878
Germany	Braunschweig	H2 Mobility	H2 Mobility	1	0	1	2	52.2883	10.5197	14.2	0.0367354	0.440825	0.23878
Germany	Bremen	H2 Mobility	H2 Mobility	1	0	0	1	53.0578	8.96247	14.2	0.0367354	0.440825	0.23878
Germany	Brunsbüttel	H2 Mobility	H2 Mobility	1	0	0	1	53.9082	9.19933	14.2	0.0367354	0.440825	0.23878
Germany	Dresden	H2 Mobility	H2 Mobility	1	0	0	1	51.0365	13.7486	14.2	0.0367354	0.440825	0.23878
Germany	Duisburg	H2 Mobility	H2 Mobility	1	0	0	1	51.4375	6.7428	14.2	0.0367354	0.440825	0.23878
Germany	Düren	H2 Mobility	H2 Mobility	1	0	1	2	50.8337	6.45923	14.2	0.0367354	0.440825	0.23878
Germany	Düsseldorf	H2 Mobility	H2 Mobility	1	1	0	2	51.1886	6.84169	14.2	0.0367354	0.440825	0.23878
Germany	Erfurt	H2 Mobility	H2 Mobility	1	0	0	1	50.9495	11.0938	14.2	0.0367354	0.440825	0.23878
Germany	Erlangen	H2 Mobility	H2 Mobility	1	1	0	2	49.5669	11.0009	14.2	0.0367354	0.440825	0.23878
Germany	Essen	H2 Mobility	H2 Mobility	1	0	0	1	51.5032	7.04902	14.2	0.0367354	0.440825	0.23878
Germany	Fellbach	H2 Mobility	H2 Mobility	1	0	0	1	48.8224	9.28533	14.2	0.0367354	0.440825	0.23878
Germany	Handewitt	H2 Mobility	H2 Mobility	1	0	0	1	54.778	9.32524	14.2	0.0367354	0.440825	0.23878
Germany	Köln	H2 Mobility	H2 Mobility	1	1	1	3	50.8815	7.11344	14.2	0.0367354	0.440825	0.23878
Germany	Frankfurt am Main	H2 Mobility	H2 Mobility	1	0	0	1	50.1229	8.74223	14.2	0.0367354	0.440825	0.23878
Germany	Frankfurt am Main	Infraserv	Infraserv	1	0	1	2	50.0802	8.54513	14.2	0.0367354	0.440825	0.23878
Germany	Frankfurt am Main	H2 Mobility	H2 Mobility	1	0	0	1	50.0884	8.63609	14.2	0.0367354	0.440825	0.23878
Germany	Frechen	H2 Mobility	H2 Mobility	0	1	0	1	50.9146	6.83576	14.2	0.0367354	0.440825	0.23878
Germany	Freiburg	H2 Mobility	H2 Mobility	1	0	0	1	48.0303	7.86283	14.2	0.0367354	0.440825	0.23878
Germany	Freiburg	Fraunhofer ISE	Fraunhofer ISE	1	0	0	1	48.0096	7.83401	14.2	0.0367354	0.440825	0.23878
Germany	Neufahrn bei Freising	Tank & Rast	Tank & Rast	1	0	0	1	48.3381	11.6077	14.2	0.0367354	0.440825	0.23878
Germany	Fürth	H2 Mobility	H2 Mobility	1	0	1	2	49.4802	11.0095	14.2	0.0367354	0.440825	0.23878
Germany	Geisingen	H2 Mobility	H2 Mobility	1	0	0	1	47.9171	8.66806	14.2	0.0367354	0.440825	0.23878
Germany	Gießen	CE Station	CE Station	1	1	0	2	50.5707	8.6942	14.2	0.0367354	0.440825	0.23878
Germany	Hamburg	H2 Mobility	H2 Mobility	1	0	1	2	53.6216	9.99948	14.2	0.0367354	0.440825	0.23878
Germany	Hamburg	H2 Mobility	H2 Mobility	1	0	0	1	53.6222	10.0837	14.2	0.0367354	0.440825	0.23878
Germany	Hamburg	H2 Mobility	H2 Mobility	1	0	1	2	53.5735	9.91933	14.2	0.0367354	0.440825	0.23878
Germany	Hamburg	H2 Mobility	H2 Mobility	1	0	0	1	53.4615	10.0113	14.2	0.0367354	0.440825	0.23878
Germany	Hasbergen	H2 Mobility	H2 Mobility	1	0	0	1	52.2656	7.96547	14.2	0.0367354	0.440825	0.23878
Germany	Heidelberg	H2 Mobility	H2 Mobility	1	0	0	1	49.3963	8.66963	14.2	0.0367354	0.440825	0.23878
Germany	Herten	H2 Mobility	H2 Mobility	1	1	0	2	51.5735	7.14792	14.2	0.0367354	0.440825	0.23878
Germany	Hirschberg an der Bergstraße	TotalEnergies	TotalEnergies	1	0	0	1	49.5077	8.63655	14.2	0.0367354	0.440825	0.23878
Germany	Husum	eFarming	eFarming	1	0	1	2	54.4941	9.08206	14.2	0.0367354	0.440825	0.23878
Germany	Werneck	H2 Mobility	H2 Mobility	1	0	0	1	48.7529	11.4517	14.2	0.0367354	0.440825	0.23878
Germany	Irschenberg	H2 Mobility	H2 Mobility	1	0	0	1	47.8268	11.8982	14.2	0.0367354	0.440825	0.23878
Germany	Kamen	H2 Mobility	H2 Mobility	1	0	0	1	51.5707	7.6761	14.2	0.0367354	0.440825	0.23878
Germany	Karlsruhe	H2 Mobility	H2 Mobility	1	0	0	1	48.9857	8.44744	14.2	0.0367354	0.440825	0.23878
Germany	Kirchheim	H2 Mobility	H2 Mobility	1	0	0	1	50.8343	9.57404	14.2	0.0367354	0.440825	0.23878
Germany	Laatzen	H2 Mobility	H2 Mobility	1	0	0	1	52.318	9.79699	14.2	0.0367354	0.440825	0.23878
Germany	Landshut	H2 Mobility	H2 Mobility	1	0	0	1	48.5394	12.1036	14.2	0.0367354	0.440825	0.23878
Germany	Leipzig	H2 Mobility	H2 Mobility	1	0	0	1	51.4134	12.3079	14.2	0.0367354	0.440825	0.23878
Germany	Leverkusen	H2 Mobility	H2 Mobility	1	0	0	1	51.0234	7.001	14.2	0.0367354	0.440825	0.23878
Germany	Limburg an der Lahn	H2 Mobility	H2 Mobility	1	0	0	1	50.3803	8.09383	14.2	0.0367354	0.440825	0.23878
Germany	Lohfelden	H2 Mobility	H2 Mobility	1	0	0	1	51.2721	9.52715	14.2	0.0367354	0.440825	0.23878
Germany	Magdeburg	H2 Mobility	H2 Mobility	1	0	1	2	52.2113	11.6707	14.2	0.0367354	0.440825	0.23878
Germany	Meerane	H2 Mobility	H2 Mobility	1	0	0	1	50.8421	12.4455	14.2	0.0367354	0.440825	0.23878
Germany	Metzingen	H2 Mobility	H2 Mobility	1	0	0	1	48.5321	9.28972	14.2	0.0367354	0.440825	0.23878
Germany	Mönchengladbach	H2 Mobility	H2 Mobility	1	0	1	2	51.1589	6.44644	14.2	0.0367354	0.440825	0.23878
Germany	Mülheim an der Ruhr	H2 Mobility	H2 Mobility	1	0	0	1	51.4397	6.95431	14.2	0.0367354	0.440825	0.23878
Germany	München	H2 Mobility	H2 Mobility	1	0	0	1	48.1219	11.6645	14.2	0.0367354	0.440825	0.23878
Germany	München	H2 Mobility	H2 Mobility	1	0	0	1	48.1027	11.6254	14.2	0.0367354	0.440825	0.23878
Germany	München	H2 Mobility	H2 Mobility	1	0	0	1	48.1489	11.5199	14.2	0.0367354	0.440825	0.23878
Germany	Münster	Westfalen AG	Westfalen AG	1	0	1	2	51.8926	7.58398	14.2	0.0367354	0.440825	0.23878
Germany	Neumuenster	Hypion Motion Neumünster GmbH & Co. KG	Hypion Motion Neumünster GmbH & Co. KG	1	1	1	3	54.0401	9.98058	14.2	0.0367354	0.440825	0.23878
Germany	Neuruppin	H2 Mobility	H2 Mobility	1	0	0	1	52.9062	12.7507	14.2	0.0367354	0.440825	0.23878
Germany	Niebüll	eFarming	eFarming	1	0	1	2	54.7826	8.85171	14.2	0.0367354	0.440825	0.23878
Germany	Nürnberg	H2 Mobility	H2 Mobility	1	0	0	1	49.4105	11.1464	14.2	0.0367354	0.440825	0.23878
Germany	Oldenburg	H2 Mobility	H2 Mobility	1	1	0	2	53.1223	8.21749	14.2	0.0367354	0.440825	0.23878
Germany	Passau	H2 Mobility	H2 Mobility	1	0	0	1	48.5743	13.4168	14.2	0.0367354	0.440825	0.23878
Germany	Pentling	H2 Mobility	H2 Mobility	1	0	0	1	48.973	12.0655	14.2	0.0367354	0.440825	0.23878
Germany	Pforzheim	H2 Mobility	H2 Mobility	1	0	0	1	48.9205	8.72063	14.2	0.0367354	0.440825	0.23878
Germany	Potsdam	H2 Mobility	H2 Mobility	1	0	0	1	52.3818	13.0884	14.2	0.0367354	0.440825	0.23878
Germany	Rastatt	H2 Mobility	H2 Mobility	1	0	0	1	48.8637	8.21777	14.2	0.0367354	0.440825	0.23878
Germany	Ratingen	H2 Mobility	H2 Mobility	1	0	0	1	51.2953	6.91496	14.2	0.0367354	0.440825	0.23878
Germany	Rheda-Wiedenbrück	H2 Mobility	H2 Mobility	1	0	0	1	51.849	8.32319	14.2	0.0367354	0.440825	0.23878
Germany	Rostock	H2 Mobility	H2 Mobility	1	0	0	1	54.0807	12.1891	14.2	0.0367354	0.440825	0.23878
Germany	Saarbrücken	H2 Mobility	H2 Mobility	1	0	0	1	49.2366	6.94229	14.2	0.0367354	0.440825	0.23878
Germany	Siegen	H2 Mobility	H2 Mobility	1	0	0	1	50.8513	8.03403	14.2	0.0367354	0.440825	0.23878
Germany	Sindelfingen	H2 Mobility	H2 Mobility	1	0	0	1	48.7032	9.00498	14.2	0.0367354	0.440825	0.23878
Germany	Echterdingen	H2 Mobility	H2 Mobility	1	1	1	3	48.693	9.19864	14.2	0.0367354	0.440825	0.23878
Germany	Ulm	H2 Mobility	H2 Mobility	1	0	0	1	48.4259	9.96021	14.2	0.0367354	0.440825	0.23878
Germany	Weiterstadt	H2 Mobility	H2 Mobility	1	0	0	1	49.8969	8.61157	14.2	0.0367354	0.440825	0.23878
Germany	Wendlingen	H2 Mobility	H2 Mobility	1	0	0	1	48.6742	9.37162	14.2	0.0367354	0.440825	0.23878
Germany	Wesseling	H2 Mobility	H2 Mobility	1	0	0	1	50.8115	6.99101	14.2	0.0367354	0.440825	0.23878
Germany	Westre	Grenzland Energie Projekte	Grenzland Energie Projekte	1	0	0	1	54.8842	8.98246	14.2	0.0367354	0.440825	0.23878
Germany	Wiesbaden	H2 Mobility	H2 Mobility	1	0	0	1	50.0569	8.3393	14.2	0.0367354	0.440825	0.23878
Hungary	Budapest	Linde AG	Linde AG	1	1	0	2	47.4537	19.0993	0	0	0	0
Iceland	Reykjavík	Skeljungur hf	H2 Iceland	1	0	0	1	64.1239	-21.8022	20.44	0.0084	0.1008	0.0546
Italy	Bolzano	IIT Bolzano	IIT Bolzano	1	0	2	3	46.4751	11.3184	14.27	0.0708	0.8496	0.4602
Latvia	Riga			1	0	1	2	56.9341	24.0963	0.4	0.165	1.98	1.0725
Luxembourg	Bettembourg	TotalEnergies	TotalEnergies	1	1	1	3	49.5088	6.09763	1.22	0.0005	0.006	0.00325
Netherlands	Alkmaar	Hygro	Hygro	1	0	1	2	52.5975	4.75184	8.4	0.0304255	0.365105	0.197765
Netherlands	Amersfoort	Fountain Fuel	Fountain Fuel	1	0	1	2	52.1638	5.42382	8.4	0.0304255	0.365105	0.197765
Netherlands	Amsterdam	OrangeGas	OrangeGas	1	0	1	2	52.4	4.79554	8.4	0.0304255	0.365105	0.197765
Netherlands	Amsterdam	Holthausen Energy Points B.V.	Holthausen Energy Points B.V.	1	0	1	2	52.4064	4.75015	8.4	0.0304255	0.365105	0.197765
Netherlands	Hoofddorp	Shell	Shell	1	0	0	1	52.2585	4.68538	8.4	0.0304255	0.365105	0.197765
Netherlands	Arnhem	PitPoint	TotalEnergies Gas Mobility	1	1	1	3	51.9706	5.94662	8.4	0.0304255	0.365105	0.197765
Netherlands	Assen	OrangeGas	OrangeGas	1	0	0	1	53.0268	6.5767	8.4	0.0304255	0.365105	0.197765
Netherlands	Breda	TotalEnergies Gas Mobility	TotalEnergies Gas Mobility	1	1	1	3	51.5832	4.82803	8.4	0.0304255	0.365105	0.197765
Netherlands	Capelle aan den Ijssel	TotalEnergies	TotalEnergies	1	1	1	3	51.9539	4.56292	8.4	0.0304255	0.365105	0.197765
Netherlands	Den Haag	OrangeGas	BP Kerkhof & Zn B.V.	1	0	1	2	52.0716	4.33547	8.4	0.0304255	0.365105	0.197765
Netherlands	Doetinchem	Kuster	Kuster	1	1	1	3	51.9461	6.28384	8.4	0.0304255	0.365105	0.197765
Netherlands	Dordrecht	Hystream	Hystream	1	1	1	3	51.8034	4.64678	8.4	0.0304255	0.365105	0.197765
Netherlands	Eindhoven	Twinning Energy	Twinning Energy	1	0	0	1	51.4547	5.52266	8.4	0.0304255	0.365105	0.197765
Netherlands	Emmen	Shell	Shell	0	0	1	1	52.7547	6.93653	8.4	0.0304255	0.365105	0.197765
Netherlands	Groningen	Holthausen Energy Points B.V.	Holthausen Energy Points B.V.	1	1	1	3	53.2099	6.59562	8.4	0.0304255	0.365105	0.197765
Netherlands	Heinenoord	Everfuel	Everfuel	0	0	1	1	51.8129	4.50255	8.4	0.0304255	0.365105	0.197765
Netherlands	Hoofddorp	OrangeGas	OrangeGas	1	0	1	2	52.2706	4.69581	8.4	0.0304255	0.365105	0.197765
Netherlands	Horst	Vissers Energy Group	Vissers Energy Group	1	0	1	2	51.4405	6.04884	8.4	0.0304255	0.365105	0.197765
Netherlands	Kolhorn	Avia Marees	Avia Marees	1	0	0	1	52.7923	4.91069	8.4	0.0304255	0.365105	0.197765
Netherlands	Nieuwegein	Greenpoint	Hysolar	1	1	0	2	52.0278	5.10508	8.4	0.0304255	0.365105	0.197765
Netherlands	Oude-Tonge	Greenpoint	Greenpoint	1	1	1	3	51.7054	4.19736	8.4	0.0304255	0.365105	0.197765
Netherlands	Pesse	Green Planet	Green Planet Real Estate B.V.	1	0	0	1	52.7738	6.44506	8.4	0.0304255	0.365105	0.197765
Netherlands	Rhoon	Air Liquide	Air Liquide	1	0	2	3	51.866	4.43709	8.4	0.0304255	0.365105	0.197765
Netherlands	Roosendaal	H2Point	H2Point	1	0	1	2	51.5577	4.45304	8.4	0.0304255	0.365105	0.197765
Netherlands	Utrecht	TotalEnergies	TotalEnergies	1	1	1	3	52.1165	5.03098	8.4	0.0304255	0.365105	0.197765
Netherlands	Veldhoven	TotalEnergies Gas Mobility	TotalEnergies Gas Mobility	1	1	1	3	51.4117	5.42816	8.4	0.0304255	0.365105	0.197765
Norway	Høvik	Hynion AS	Hynion AS	2	0	0	2	59.8986	10.5758	95.52	0.74355	8.9226	4.83308
Poland	Rybnik	PAK-PCE STACJE H2 Sp. z o.o.	PAK-PCE STACJE H2 Sp. z o.o.	1	1	1	3	50.1019	18.533	20.2	0.0083	0.0996	0.05395
Poland	Warsaw	PAK-PCE STACJE H2 Sp. z o.o.	PAK-PCE STACJE H2 Sp. z o.o.	1	1	1	3	52.1525	21.0107	20.2	0.0083	0.0996	0.05395
Slovenia	Deskle	Haskel Hydrogen Systems	Haskel Hydrogen Systems	1	1	0	2	46.0687	13.6285	0	0	0	0
Spain	Biscay	Repsol	Repsol	1	1	1	3	43.3271	-3.08186	9.6	0.0156	0.1872	0.1014
Spain	Albacete	ajusa	ajusa	0	1	1	2	39.0056	-1.82048	9.6	0.0156	0.1872	0.1014
Spain	Barcelona	Iberdrola	Iberdrola	0	0	1	1	41.3324	2.13015	9.6	0.0156	0.1872	0.1014
Spain	Huesca	Aragon Hydrogen Foundation	Aragon Hydrogen Foundation	0	1	0	1	42.1089	-0.45994	9.6	0.0156	0.1872	0.1014
Spain	Madrid			0	0	1	1	40.4608	-3.49106	9.6	0.0156	0.1872	0.1014
Spain	Puertollano	Centro Nacional del Hidrógeno	Centro Nacional del Hidrógeno	0	1	0	1	38.7045	-4.12125	9.6	0.0156	0.1872	0.1014
Sweden	Göteborg	Hynion AS	Hynion AS	1	0	1	2	57.7059	11.8852	5.61	0.0073	0.0876	0.04745
Sweden	Mariestad	VänerEnergi	VänerEnergi	1	0	0	1	58.6784	13.8142	5.61	0.0073	0.0876	0.04745
Sweden	Sandviken	Hynion AS	Hynion AS	1	1	0	2	60.6087	16.7731	5.61	0.0073	0.0876	0.04745
Sweden	Arlanda	Hynion AS	Hynion AS	1	0	0	1	59.6478	17.9421	5.61	0.0073	0.0876	0.04745
Switzerland	Bern	Coop Mineraloel AG	Coop Mineraloel AG	1	0	1	2	46.9509	7.3932	10.53	0.0592714	0.711257	0.385264
Switzerland	Crissier	Coop Mineraloel AG	Coop Mineraloel AG	0	1	1	2	46.5473	6.56949	10.53	0.0592714	0.711257	0.385264
Switzerland	Frenkendorf	Coop Mineraloel AG	Coop Mineraloel AG	1	0	0	1	47.5124	7.71954	10.53	0.0592714	0.711257	0.385264
Switzerland	Geuensee	Avia	Avia	1	0	0	1	47.1935	8.11214	10.53	0.0592714	0.711257	0.385264
Switzerland	Hunzenschwil	Coop Mineraloel AG	Coop Mineraloel AG	1	1	1	3	47.3863	8.13069	10.53	0.0592714	0.711257	0.385264
Switzerland	Müntschemier	Schwab-Guillod AG	Schwab-Guillod AG	1	0	1	2	46.9935	7.15382	10.53	0.0592714	0.711257	0.385264
Switzerland	Rothenburg	LANDI Sempach-Emmen	LANDI Sempach-Emmen	1	0	0	1	47.0924	8.25319	10.53	0.0592714	0.711257	0.385264
Switzerland	Rümlang	Avia	Avia	1	0	1	2	47.4612	8.51833	10.53	0.0592714	0.711257	0.385264
Switzerland	Schötz	LANDI Luzern-West	LANDI Luzern-West	1	0	1	2	47.1831	7.98202	10.53	0.0592714	0.711257	0.385264
Switzerland	Gossau	Avia	Avia	1	0	1	2	47.4079	9.28495	10.53	0.0592714	0.711257	0.385264
Switzerland	St. Gallen	Osterwalder St. Gallen AG	Avia	1	0	1	2	47.4142	9.35788	10.53	0.0592714	0.711257	0.385264
Switzerland	Zofingen	LANDI Zofingen	LANDI Zofingen	1	0	0	1	47.2959	7.93238	10.53	0.0592714	0.711257	0.385264
United Kingdom	Aberdeen	Norco Energy	Aberdeen City Council	1	1	0	2	57.1075	-2.09042	13.01	0.158944	1.90732	1.03313
United Kingdom	Aberdeen	BOC	BOC	1	1	1	3	57.1616	-2.11427	13.01	0.158944	1.90732	1.03313
United Kingdom	Birmingham	Motive Fuels	Motive Fuels	1	1	2	4	52.4613	-1.84263	13.01	0.158944	1.90732	1.03313
United Kingdom	London	Air Products	Air Products	1	0	1	2	51.4678	-0.42122	13.01	0.158944	1.90732	1.03313
United Kingdom	Port Talbot	University of South Wales	University of South Wales	0	1	0	1	51.6198	-3.82217	13.01	0.158944	1.90732	1.03313
United Kingdom	Rotherham	Motive Fuels	Motive Fuels	1	1	0	2	53.386	-1.37877	13.01	0.158944	1.90732	1.03313
United Kingdom	Swindon	BOC	BOC	1	1	0	2	51.5915	-1.74631	13.01	0.158944	1.90732	1.03313

## Sheet: Underground Storage
Country	Company	Underground Hydrogen Storage (UHS) Sites	Storage Volume (m3)	Operating Pressure (bar) Min	Operating Pressure (bar) Max	Average Operating Pressure (bar)	Estimate H2 Density (kg/m3)	Usable H2 Capacity (ton)	Injection/Extraction Rate (ton/day)	Total Injection Activity (ton/year)	Reference	Lat	Lon	Emissions Lower Limit (ton/year)	Emissions Upper Limit (ton/year)	Emissions Mean Limit (ton/year)
United Kingdom	Sabic Petrochemicals	Teesside	210000	45	45	45	3.66165	384.473	138.6	3844.73	Groenenberg et al. (2020)	54.5236	-1.29418	0.768946	2.30684	1.53789

## Sheet: Road Transport
Country	H2 Emissions (ton/year)
Austria	2051
Belgium	1652
Bulgaria	1128
Croatia	858
Cyprus	213
Czechia	2449
Denmark	2142
Estonia	191
Finland	1045
France	8548
Germany	37781
Greece	5546
Hungary	2416
Ireland	810
Italy	11833
Latvia	254
Lithuania	169
Luxembourg	127
Malta	55
Netherlands	7770
Norway	1046
Poland	6758
Portugal	2058
Romania	3820
Slovakia	550
Slovenia	501
Spain	5090
Sweden	2456
Switzerland	2883
United Kingdom	11459

## Sheet: Residential Wood Combustion
Country	H2 Emissions (ton/year)
Austria	3418
Belgium	960
Bulgaria	1846
Croatia	2541
Cyprus	5
Czechia	9582
Denmark	726
Estonia	923
Finland	2449
France	17687
Germany	7224
Greece	1720
Hungary	3664
Ireland	76
Italy	20701
Latvia	1143
Lithuania	1060
Luxembourg	35
Malta	0
Netherlands	1016
Norway	1825
Poland	13055
Portugal	1680
Romania	8825
Slovakia	2507
Slovenia	949
Spain	3941
Sweden	1230
Switzerland	459
United Kingdom	2276

## Sheet: Agricultural Waste Burning
Country	H2 Emissions (ton/year)
Austria	0.3
Belgium	2
Bulgaria	639
Croatia	2
Cyprus	6
Czechia	5
Denmark	4
Estonia	91
Finland	3
France	58
Germany	25
Greece	199
Hungary	42
Ireland	73
Italy	592
Latvia	130
Lithuania	26
Luxembourg	0
Malta	2
Netherlands	1
Norway	3
Poland	110
Portugal	70
Romania	756
Slovakia	3
Slovenia	13
Spain	365
Sweden	4
Switzerland	0
United Kingdom	6

## Sheet: Emission Rates
Hydrogen Emissions Rates (%)
Category	Sub-category	Min	Max	Mean
Production	Grey and Blue Hydrogen	0.001	0.01	0.0055
Production	Green Hydrogen	0.02	0.04	0.03
End-Use	Ammonia	0.0035	0.002	0.005
End-Use	Other chemicals	0.0035	0.002	0.005
End-Use	Refining	0.0035	0.002	0.005
End-Use	Methanol	0.0035	0.002	0.005
Refueling Stations	Leak % for Gas Refueling	0.0025	0.03	0.01625
Underground Storage	Salt Cavern	0.0002	0.0006	0.0004
Hydrogen Emissions from Pipelines
Transportation & Storage Pipeline Leaks		10.9		kg/mile
H2/CH4 Mass Ratio		0.35

[truncated: 2 more sheets: Utilization Rate, Temporary Comparing CO RT]
